# Supplementary material for: SEA CDM: Study-Experiment-Assay Common Data Model and Databases for Cross-Domain Data Integration and Analysis
Source: Sci Data. 2026 Jan 14;13:238. doi: 10.1038/s41597-026-06558-z (PMC12905146; doi:10.1038/s41597-026-06558-z)
Supplement: Supplementary file 4 — Supplemental File 3 [file 41597_2026_6558_MOESM4_ESM.xlsx]

## Sheet: ReadMe
README:
This sheet contains the outputs of the PELAGIC program for the VIGET dataset.
Each sheet contains the variables used as (Vaccine Name)-(OrganismSex)-(Time1)-(Time2).
OrganismSex is either all females "Female", all males "Male", or all subjects "All"
Time1 describes the day the sample was taken.
Time2 describe the day the subject was vaccinated with the specificed vaccine.
The following spreadsheets are listed in the following order.
All Vaccines refer to all influenza vaccines
Empty spreadsheets indicate no genes were found to meet the specific criteria.
Fluzone-TIV refer to all Fluzone and Trivalent Influenza Vaccines vaccines
Spreadsheet Name	Spreadsheet Order	Notes:
ReadMe	1	No result was obtained in the group of Female responses to Fluzone vaccine at the 30 hours post vaccination compared to time 0 (Day 0).
Fluzone-Female-30.0-0.0	2
Fluzone-Female-28.0-0.0	3
Fluzone-Female-7.0-0.0	4
Fluzone-TIV-Female-7.0-0.0	5
Fluzone-TIV-Male-7.0-0.0	6
Fluzone-TIV-All-30.0-0.0	7
Fluzone-TIV-All-7.0-0.0	8
Fluzone-All-30.0-0.0	9
Flumist-All-28.0-0.0	10
Flumist-All-14.0-0.0	11
Flumist-All-7.0-0.0	12
Flumist-Female-28.0-0.0	13
Flumist-Female-14.0-0.0	14
Flumist-Female-7.0-0.0	15
Flumist-Male-7.0-0.0	16
Flumist-Male-14.0-0.0	17
Flumist-Male-28.0-0.0	18
All Vaccines-Male-28.0-0.0	19
All Vaccines-Male-14.0-0.0	20
All Vaccines-Male-7.0-0.0	21
All Vaccines-Female-28.0-0.0	22
All Vaccines-Female-14.0-0.0	23
All Vaccines-Female-7.0-0.0	24
All Vaccines-All-28.0-0.0	25
All Vaccines-All-14.0-0.0	26
All Vaccines-All-7.0-0.0	27
Fluvirin-All-7.0-0.0	28
Fluvirin-Female-7.0-0.0	29
Fluvirin-Male-7.0-0.0	30
Fluzone-All-28.0-0.0	31
Fluzone-All-7.0-0.0	32
Fluzone-Male-7.0-0.0	33
Fluzone-Male-28.0-0.0	34
Fluarix-All-30.0-0.0	35
Fluarix-All-7.0-0.0	36
Fluarix-Male-7.0-0.0	37
Fluarix-Female-7.0-0.0	38

## Sheet: Fluzone-Female-30.0-0.0
	gene_name	average_gene_expression	average_log_gene_expression
Note:
No result was obtained in the group of Female responses to Fluzone vaccine at the 30 hours post vaccination compared to time 0 (Day 0).

## Sheet: Fluzone-Female-28.0-0.0
	gene_name	average_gene_expression	average_log_gene_expression
0	AFF4	17559.936410194558	14.099999999999994
1	B3GNT4	14263.100429043687	13.799999999999999
2	BORCS8-MEF2B	207.9366134671962	7.699999999999999
3	BTG2	2.1673728035142785	1.1159473285687902
4	C17orf80	2.1435469250725885	1.1000000000000014
5	CCHCR1	548.7480128185827	9.100000000000001
6	CCL3	2.5185624410276315	1.3326004992090095
7	CCL3L1	2.0945549420794887	1.06664
8	CCL3L3	2.6450340934927654	1.4032863182545903
9	CCR1	2.222779078428753	1.152364566316491
10	CD83	2.8175230336626105	1.4944274046885306
11	CEND1	10.556063286183143	3.3999999999999986
12	CYP1B1	2.5130443190407625	1.3294361142334994
13	DNAAF3	4.5947934199881395	2.1999999999999997
14	EEF1A2	2.82843	1.4999999999999998
15	EGR2	9.065845969313733	3.180441649730959
16	ELMO3	36.7583	5.199999999999999
17	PRXL2B	4.594793419988138	2.1999999999999993
18	FOSB	2.527413421000023	1.33766
19	GABARAP	168.8970125789303	7.399999999999999
20	GSK3A	27.857618025475986	4.800000000000001
21	GSTP1	8.760509790422563e+181	604.4000000000001
22	HLA-DPB1	588.1335577584831	9.200000000000003
23	HPD	27.857618025475986	4.800000000000001
24	HSD17B8	147.03338943962004	7.199999999999996
25	IER3	2.510847241232908	1.3281742583905203
26	IL1B	3.1952631445844295	1.6759347486226996
27	LSM11	4.287093850145177	2.1000000000000014
28	MAFB	2.37101	1.2455030461620495
29	MBLAC1	3.2490095854249414	1.6999999999999997
30	MIR1282	8.574187700290349	3.1000000000000005
31	MIR1976	17.148375400580708	4.100000000000001
32	MIR302F	3.7321319661472305	1.9000000000000004
33	MLF1	4.924577653379664	2.3
34	NAMPT	2.235418172741597	1.1605447371395492
35	PCDHA4	4.924577653379664	2.3
36	PFDN2	49667.000451412714	15.6
37	PROK2	2.054028476544899	1.038456182963471
38	PTGS2	4.981562727652793	2.3166
39	RGS2	2.262021124087655	1.1776124021280001
40	RIPK3	5414630391776.779	42.3
41	SGK1	2.2051377323668127	1.1408687689786614
42	SLC52A3	3.2490095854249414	1.6999999999999997
43	SLC9C1	111.43047210190394	6.800000000000001
44	SNHG12	630.3459396325975	9.3
45	SNORD17	207.93661346719645	7.700000000000001
46	SNX22	140479.49128155646	17.099999999999994
47	SYT10	912838.4274587971	19.8
48	TBC1D16	42.22425314473257	5.399999999999999
49	TELO2	741455.2001894653	19.5
50	TIMM13	84.44850628946526	6.4
51	VIPR1	1206709641626004.2	50.099999999999994
52	XPO6	2.159337249760256e+36	120.70000000000005
53	CCM2	2.1412587097191835	1.0984591145839353
54	EGR1	2.5193020387223726	1.3330240969212586
55	ADGRG6	1552.0937641066473	10.6
56	DPH7	24.251465064166364	4.6
57	CXCL8	5.67189	2.50383

## Sheet: Fluzone-Female-7.0-0.0
	gene_name	average_gene_expression	average_log_gene_expression
0	ASAP1-IT1	2.246968656247599	1.16798
1	BABAM2-AS1	3.6137833055259647	1.85351
2	BTG2	2.025825627750723	1.01851
3	CCL20	2.2430627801811873	1.16547
4	CCRL2	2.086912337272262	1.0613700000000001
5	CD47	2.57673	1.3655400000000002
6	CD83	2.7974454519027327	1.4841099999999994
7	CEACAM8	2.0199365837027754	1.01431
8	CNOT4	2.0449279317932625	1.03205
9	CXCL1	2.5983215866953913	1.37758
10	DDX3X	2.3272319369414114	1.2186149999999998
11	EGR2	6.446383419936361	2.6884900000000007
12	EGR3	4.442679292368785	2.1514300000000004
13	EREG	2.2951683836865797	1.1985999999999999
14	EXOSC1	2.0939398494748724	1.0662200000000004
15	FBXO5	2.2503665291732173	1.17016
16	FCAR	2.806418182497969	1.4887299999999994
17	FFAR2	3.3493937797018902	1.7439
18	FOSB	3.308414508742537	1.72614
19	G0S2	2.098444053318993	1.0693199999999994
20	HAVCR2	2.000103974779679	1.0000749999999998
21	HCAR3	2.9387853747644983	1.5552199999999994
22	HSPD1	2.4720192880774077	1.3056899999999994
23	ID1	2.0815670062493856	1.0576699999999999
24	IFNG	2.8239802521450077	1.4977299999999998
25	IL1B	9.534980578756564	3.2532300000000003
26	JUN	3.204501621787027	1.6800999999999995
27	PCLAF	2.0202306289060594	1.01452
28	MIR23AHG	3.1440409319081772	1.6526199999999998
29	LRRC37A4P	2.4823215353480474	1.3116900000000005
30	MALAT1	2.340059154099755	1.2265449999999998
31	NR4A2	2.200055624204939	1.1375399999999996
32	NR4A3	2.167406863262264	1.1159700000000004
33	NUSAP1	2.4449500645519073	1.2898050000000003
34	PDE4B	2.003552064124574	1.00256
35	PHLDA1	2.258836736758112	1.17558
36	PLAUR	2.2439025145540787	1.16601
37	PLK3	2.1090597975233853	1.0766
38	POLE	2.229901524242032	1.15698
39	PPP1R15A	2.2789432512422554	1.1883649999999992
40	PTGS2	2.6998981788448715	1.4329050000000008
41	PTPRE	2.4804639674141544	1.3106099999999996
42	PTX3	2.8892399019094444	1.5306900000000008
43	RASGEF1B	2.597844360416417	1.3773149999999994
44	RGCC	3.525969511606383	1.8180199999999997
45	RGS1	2.9041178509415286	1.5381
46	SERPINB2	13.671882517619373	3.773139999999999
47	SERTAD1	2.188375030979732	1.1298599999999999
48	SKIL	3.4177574119520617	1.7730499999999996
49	SMG1P1	2.064310517490597	1.0456599999999998
50	SNORA28	2.6313077650794625	1.3957800000000002
51	TAGAP	2.1542265807645924	1.107169999999999
52	TBL1X	2.1533607011022173	1.1065899999999997
53	THBD	2.1440075705488857	1.1003100000000003
54	THBS1	2.7479961825495045	1.45838
55	TOB2	2.208734483824232	1.14322
56	TYMS	2.8674334435350053	1.5197600000000002
57	UHRF1	3.37435	1.7546099999999996
58	WSB1	2.9400893508842185	1.55586
59	ZBTB1	2.5683467634126114	1.3608400000000005
60	ZWINT	2.020132609082539	1.01445
61	RRM2	3.7887711485113984	1.9217300000000002
62	PHACTR1	2.8129131315537035	1.4920649999999993
63	CXCL8	2.675910752993503	1.4200300000000006

## Sheet: Fluzone-TIV-Female-7.0-0.0
	gene_name	average_gene_expression	average_log_gene_expression
0	A1BG	32.656539126359284	5.029299999999999
1	A2M	32.19355519423917	5.0087
2	AADACL2	69.15204447192428	6.1117
3	AADACL4	2.922696451547414	1.5473000000000001
4	AAGAB	628.6442429528315	9.296099999999996
5	AAK1	49.63204519175106	5.6332
6	AASS	4.062168262610758	2.02225
7	AATBC	2165.3732327890566	11.0804
8	ABCA1	4546570036627176.0	52.01369999999997
9	ABCA11P	35102.8	15.0993
10	ABCA6	6.632717131883489	2.7296
11	ABCA7	166325.51785509163	17.343649999999997
12	ABCB11	3.0514606789564067	1.6095000000000002
13	ABCB7	19.611119650085847	4.293599999999998
14	ABCC13	30.641181023920808	4.9373999999999985
15	ABCC2	70.68832246626201	6.1434
16	ABCC3	5.828694828154425e+33	112.16680000000001
17	ABCC6	2.2146059200310435	1.14705
18	ABCC6P1	37.62709486132744	5.2337
19	ABCC6P2	5444.18	12.410499999999999
20	ABCC9	20.161065761437463	4.3335
21	ABCD3	2.7377676261836754	1.4529999999999994
22	ABCD4	2.4044384568866985	1.2656999999999998
23	ABHD12B	60.55608366430952	5.9202
24	ABHD16A	874165639385005.9	49.63489999999999
25	ABHD17A	5.900961313052562	2.56095
26	ABHD17C	260.2041208575827	8.023500000000002
27	ABHD2	102.50851899469554	6.679600000000001
28	ABHD3	2.8724749110067635e+18	61.31699999999998
29	ABHD4	886.5142430921289	9.791999999999998
30	ABHD5	72175992993.82028	36.070800000000006
31	ABI1	31019362806.474358	34.852450000000005
32	ABI3BP	6.031011557908447	2.5924
33	ABLIM2	6.747251787698779	2.7543000000000006
34	ABLIM3	202042.6018395159	17.6243
35	ABT1	1601.4910275373318	10.645199999999999
36	ABTB1	9.084071527895672e+52	175.92359999999985
37	ABTB2	151.82862451713913	7.2463
38	ACAA1	1.113969711960663e+21	69.9162
39	ACAD11	11.615666239231185	3.538000000000004
40	ACADL	134.60610182787758	7.0725999999999996
41	ACADS	142.5377256882181	7.155199999999997
42	ACADSB	8.336547330994488	3.0594499999999996
43	ACAP2	1960513.3022217017	20.902799999999985
44	ACCS	471505709.5609119	28.812699999999992
45	ACER1	40.536510565248015	5.34115
46	ACER3	6.1083989581755e+18	62.40549999999999
47	ACIN1	1.6137181083382857e+36	120.28
48	ACKR4	3.0011179065631692	1.5855
49	ACO1	2079249465785.2249	40.91919999999999
50	ACOT11	4.251435351359557	2.0879499999999998
51	ACOT12	20.260529869098733	4.3406
52	ACOT9	8.618752460508296e+31	106.08724999999998
53	ACOX2	76.53246699367195	6.258
54	ACOX3	424.4644737855188	8.729500000000002
55	ACP3	316.2890938340644	8.3051
56	ACP4	15.597576714174602	3.9632500000000004
57	ACRBP	9.237094104321701e+52	175.94769999999997
58	ACSBG1	58575.104400214426	15.838000000000001
59	ACSF3	10.895798323969755	3.4457000000000004
60	ACSL1	inf	1389.11
61	ACSL3	1420138.2974591216	20.437600000000003
62	ACSM3	390.1810765669806	8.607999999999999
63	ACSS2	875055935.9661009	29.70479999999999
64	ACTA2	3.666881940568086e+23	78.27890000000001
65	ACTB	inf	1253.9248000000007
66	ACTG1P4	568.967	9.1522
67	ACTL9	9.919724133703058	3.3103
68	ACTN1	3.266351517569097e+168	559.7915999999999
69	ACTN3	94.75301862315732	6.5661
70	ACTN4	5.155961310683531e+27	92.0583
71	ACTR1A	953.9699421257765	9.897800000000018
72	ACTR2	9.542001544509808e+43	146.0971999999997
73	ACVR1	9.235886742567803e+16	56.35809999999999
74	ACVR1B	7.987809906466233	2.9978
75	ACVR1C	2.8325472068357382	1.5021000000000002
76	ACVR2A	4.892595460957357	2.2906000000000013
77	ADAL	55446.16278370513	15.758799999999999
78	ADAM15	9.002339666797484	3.1703000000000046
79	ADAM2	10022.11932850032	13.290899999999999
80	ADAM21	11.279255976511275	3.4956000000000005
81	ADAM30	11.259727440387872	3.4930999999999996
82	ADAM5	18.04465931311408	4.1735
83	ADAM8	5.997716552504672e+28	95.59840000000003
84	ADAMTS10	9.335323386774911	3.2227
85	ADAMTS17	724.4789690144146	9.5008
86	ADAMTS2	9.953817942158807	3.3152500000000003
87	ADAMTS20	17.694756455104688	4.14525
88	ADAMTS3	3.415981117019301	1.7722999999999995
89	ADAMTS6	24.144120396641945	4.5936
90	ADAMTS7	2.0112605659245313	1.0081
91	ADAMTS8	22.8291	4.5128
92	ADAMTSL4	971.2507517874881	9.9237
93	ADAMTSL5	69402.49943718706	16.0827
94	ADAP1	5.974948195227145e+40	135.45604999999995
95	ADAP2	3.200029596199171e+29	98.014
96	ADAR	inf	1390.9302000000002
97	ADARB1	457.3009164046121	8.836999999999996
98	ADCY10	34.89382870556344	5.124899999999999
99	ADCY10P1	4.863854257734931	2.2821
100	ADCY4	3.198953452137459	1.6775999999999982
101	ADCY7	8813600.051512668	23.071300000000008
102	ADD2	284.4536927786303	8.152050000000001
103	ADH1C	3.2328352780246883	1.6928
104	ADH5	3.3384999069028263	1.7392000000000003
105	ADH6	17.148375400580687	4.1
106	ADI1	218.7592180328385	7.7732
107	ADIPOQ	16053.497229331044	13.970600000000001
108	ADIPOR1	7.518388281340974e+259	863.29
109	ADIRF	5.153312210499131	2.3655
110	ADM	2.1142532308761998e+251	834.884
111	ADO	7660.909695746429	12.903300000000002
112	ADORA2B	86.19307150009395	6.4295
113	ADORA3	38650935.56685186	25.204
114	ADPGK	1.2492192329210683e+56	186.349
115	ADPRS	4.4974616230269575e+53	178.23130000000003
116	ADRA2A	50.23775186205548	5.650699999999999
117	ADRA2B	296.1532277891021	8.2102
118	ADRB1	13.074646176873742	3.7086999999999994
119	ADRB2	236262548450.39404	37.781600000000026
120	ADSS1	351.4072144012573	8.457
121	ADTRP	30.974304860599585	4.952999999999999
122	AFAP1	12845.718799576878	13.648999999999997
123	AFF1	3.9531622070946816e+30	101.64084999999999
124	AFMID	346.377	8.4362
125	AFTPH	66.28911100142825	6.050700000000006
126	AGAP3	1306.8700708108333	10.3519
127	AGAP6	898379645.3711747	29.7428
128	AGBL1	11.256606013797807	3.4927
129	AGBL2	391.42714544270666	8.6126
130	AGER	58.692326866196495	5.875100000000001
131	AGMO	19.635603026562432	4.295400000000001
132	AGO4	11473482.36115441	23.4518
133	AGPAT2	35450.04897181449	15.113499999999998
134	AGPAT4	149.38588203359646	7.222900000000001
135	AGPAT5	8.626049530470738	3.108699999999999
136	AGRN	13883.175760026303	13.761050000000001
137	AGRP	4.333551951355205	2.1155500000000003
138	AGTR1	2.133171561663529	1.093
139	AGTR2	22.254111547359795	4.475999999999999
140	AGTRAP	1.0874298884989414e+17	56.5937
141	AHCYL1	4662741910681752.0	52.050099999999986
142	AHCYL2	1343.3318223986662	10.391599999999997
143	AHI1	25.932690724178325	4.696700000000001
144	AHNAK2	4.288134031770148	2.10035
145	AHR	1.2871834149795706e+67	222.93340000000012
146	AHSA2P	9.24435631832838e+33	112.83220000000003
147	AHSP	inf	1059.9059000000002
148	AICDA	3.4807543470846154	1.7994000000000003
149	AIDA	2.918383611299844e+26	87.91529999999989
150	AIF1	3.309486135790805e+240	798.9893500000001
151	AIF1L	230.94411929611516	7.8514
152	AIG1	77.8486	6.2826
153	CRYBG1	4.873641054700753	2.2849999999999966
154	AIM2	4.956562868073095e+84	281.351
155	AIRE	1.2100308644760674e+107	355.72135000000026
156	AK1	2.0821875166070303	1.0581000000000031
157	AK2	267503.82592823287	18.029200000000003
158	AK5	30.499210657207776	4.9307
159	AKAP13	41576974137122.27	45.24085000000002
160	AKAP17A	4.313356532473511e+53	178.17100000000005
161	AKAP9	116.33166212231859	6.862100000000001
162	AKIRIN2	1.3594744835983699e+73	242.94379999999995
163	AKR1C2	6.415447936360306	2.68155
164	AKR1D1	inf	1076.2539000000002
165	AKR7A3	126.73753053853387	6.985700000000001
166	AKT1	9.566252142031871e+23	79.66230000000002
167	AKT2	2.856997947844495	1.5144999999999995
168	AKT3	14.941468053438093	3.90125
169	ALAS2	1.1159772639947845e+46	152.967
170	ALDH1A1	2.393087036687954e+33	110.882
171	ALDH1L2	23.9309	4.5808
172	ALDH2	9.839862134693246e+20	69.7372
173	ALDH3B1	389455.77891566907	18.5711
174	ALDH4A1	249.68234467046167	7.9639500000000005
175	ALDH8A1	196.7882129852936	7.6205
176	ALDH9A1	5.113595707193547e+20	68.79289999999992
177	ALDOB	5892710.664123275	22.490499999999997
178	ALG10	6.1534691925152885	2.6214
179	ALG11	3.551429878029761	1.828400000000002
180	ALG12	28.90605854583616	4.853300000000001
181	ALG13	311.1572389242244	8.281500000000001
182	ALKBH1	52.95518336320106	5.726700000000001
183	ALOX12P2	48.999665653526286	5.614699999999999
184	ALOX5	14.066095379715714	3.8141499999999997
185	ALOX5AP	1.6662636327327332e+35	117.00410000000011
186	ALPK1	1.0577136259305347e+73	242.582
187	ALPK2	3.6710684121154733	1.8762
188	ALPP	inf	1065.5394999999999
189	ALPG	9.15906	3.1952
190	ALS2	7.84967e+06	22.904200000000003
191	ALX1	2.0686649515257822	1.0487000000000002
192	ALX4	82.85403193085916	6.3725
193	AMBRA1	32042.52015035269	14.9677
194	AMD1	1.1290724803077476e+20	66.61370000000002
195	AMFR	1734.3147106474378	10.76015000000001
196	AMIGO2	2.405271916174456	1.2662
197	AMIGO3	136.7218487380878	7.0950999999999995
198	AMMECR1L	44.0692	5.4617000000000075
199	AMOT	361.33670434424965	8.497200000000001
200	AMOTL2	3.336404691371969e+18	61.533
201	AMPD3	276.66570292207365	8.111999999999998
202	AMPH	58.22633873395799	5.8636
203	AMT	140362.69230764842	17.098799999999997
204	AMY2B	261.062	8.02825
205	ANAPC11	4179.167884281683	12.029
206	ANG	23.80264512147489	4.573049999999995
207	ANGEL1	10.558258586076533	3.4003000000000014
208	ANGPT1	48479.93015929729	15.5651
209	ANGPT2	2.154868750775001	1.1076
210	ANGPTL4	2.1252020359050556	1.0876000000000001
211	ANGPTL7	2.640479608457115	1.4008000000000003
212	ANK1	801.9119349292821	9.6473
213	ANK3	8.31721	3.0561
214	ANKAR	17.38233512228853	4.11955
215	ANKFY1	5.589189406367326e+52	175.223
216	ANKHD1	5.007880026081313	2.3242000000000003
217	ANKHD1-EIF4EBP3	308.5584513481712	8.269400000000005
218	ANKLE1	2.3218906021480836	1.2153
219	ANKRA2	1550067.9184909216	20.563900000000018
220	ANKRD12	7.563481585571664e+16	56.06990000000002
221	ANKRD13A	1.0262297949389938e+23	76.44169999999997
222	ANKRD16	8.338570035337462	3.059799999999999
223	ANKRD18A	6.816825250543762	2.7691
224	ANKRD20A1	7.064561427957164	2.8205999999999998
225	ANKRD20A3P	8.677322805928782	3.11725
226	ANKRD22	4.990847436592275e+118	394.307
227	ANKRD24	7.811772853881258	2.96565
228	ANKRD34B	1476.330487325494	10.527800000000001
229	ANKRD36B	836041895.9919851	29.639
230	ANKRD42	9.288206195673817	3.2154000000000003
231	ANKRD44	568624097.9638072	29.082900000000002
232	ANKRD52	1815.561392758158	10.826199999999998
233	ANKRD53	470.22257727061833	8.877199999999998
234	ANKRD54	18120.058592521265	14.145299999999999
235	ANKRD9	270087194.71766853	28.008850000000002
236	ANKS1A	1.6203764902554786e+31	103.67610000000002
237	ANKS6	2.215911095153725	1.1479
238	ANKUB1	3.2321630987175354	1.6925
239	ANKZF1	5971.592482037793	12.5439
240	ANO6	1.0231780028480463e+30	99.6909
241	ANO8	6492.687242391356	12.664599999999998
242	ANP32A	7.548029178545323	2.9161
243	ANP32AP1	37.812727181491105	5.2408
244	ANP32E	3.970718263005416	1.9894000000000007
245	ANTXR1	2.921481188988661	1.5467
246	ANTXR2	6.424814412702342e+55	185.39
247	ANXA1	6.282909994195624e+159	530.8380000000001
248	ANXA11	65.2769	6.028500000000008
249	ANXA2P2	inf	1483.2461000000003
250	ANXA3	5.642013067513581e+21	72.2567
251	ANXA5	3.9829323774064644e+95	317.5769999999999
252	ANXA7	1627865.4173030911	20.63455000000002
253	ANXA8	4.6573199620382555	2.2195
254	AOAH	2.6723933876538467e+38	127.65140000000002
255	AOC4P	9.603254583718715e+259	863.6429000000003
256	AP1B1	10.928700807379457	3.4500500000000045
257	AP1G2	8.204309473246186e+22	76.1188
258	AP1S2	1.6617302977117405e+166	552.1727500000002
259	AP2A2	736.6829282263241	9.524899999999999
260	AP2M1	9.094049574705386e+33	112.80854999999997
261	AP2S1	5.857862437039792e+81	271.62654999999995
262	AP3D1	151.59727387539212	7.244099999999989
263	AP4B1	11317.8	13.46629999999999
264	AP4M1	61.125395938073225	5.9337
265	AP4S1	22.69653251359068	4.5044
266	AP5B1	3.534823308248829e+20	68.2602
267	APAF1	23151462.548149545	24.46459999999999
268	APBB1IP	2.2758286191337567e+43	144.02930000000003
269	APBB2	63.75647668051549	5.9945
270	APBB3	3.4709531988225503e+22	74.87775000000002
271	APC2	85.27198880588942	6.414000000000001
272	APH1B	39.80285467576571	5.314799999999991
273	APOA1	5.96946	2.5776000000000003
274	APOBEC3A	1455649343353.2732	40.404799999999994
275	APOBEC3F	12380.225737235985	13.595749999999995
276	APOBR	735823.3843015751	19.489
277	APOC2	2.0248288943555353	1.0177999999999994
278	APOL2	135354322116.62727	36.97794999999999
279	APOL4	16.054435128939634	4.0049
280	APOL6	2.1499368616356797e+18	60.898999999999994
281	APOLD1	19.040507140906804	4.2509999999999994
282	APP	9.770957870559759	3.288499999999999
283	APPL1	17826.05695456599	14.121700000000004
284	APTX	2645.3630201833193	11.369249999999994
285	AQP1	98.19311733977521	6.6175500000000005
286	AQP10	136726316761.68356	36.99250000000001
287	AQP11	8.739798390206438	3.1275999999999997
288	AQP12A	29.587174001936503	4.886900000000001
289	AQP2	2.015726635813559	1.0112999999999994
290	ARAF	52387370538.66153	35.60849999999999
291	ARAP1	1090543370.0877004	30.022400000000005
292	ARAP2	7.5258263436343595	2.911850000000001
293	ARAP3	1.077274006305256e+29	96.4433
294	ARCN1	2638.861650322211	11.365699999999947
295	ARF1	6.57538e+08	29.292500000000018
296	ARF3	3805175149157.158	41.7911
297	ARF5	1.2853544005841226e+19	63.478800000000035
298	ARF6	319.1520269005167	8.318100000000001
299	ARFGAP2	3.8269631253357623	1.9361999999999995
300	ARFGEF1	3449366.5128471362	21.717899999999986
301	ARFIP1	4.518988858280492	2.1759999999999993
302	ARFIP2	454.07915513719786	8.826799999999999
303	ARG2	78.16766296447815	6.288500000000001
304	ARHGAP11A	11.212996791421158	3.4871
305	ARHGAP17	3693137933.0807962	31.782200000000003
306	ARHGAP24	1356.7601629153783	10.406
307	ARHGAP25	90.50339455718309	6.4999
308	ARHGAP27	9.271164002464125e+16	56.36359999999999
309	ARHGAP32	11031303.963022843	23.395100000000003
310	ARHGAP33	1045962.7188624087	19.9964
311	ARHGAP35	7.555357386840541	2.9175
312	ARHGAP4	1.749351273636904e+42	140.32780000000002
313	ARHGAP44	5.438466846963123	2.4432
314	ARHGAP5	485.4907506135898	8.923300000000001
315	ARHGAP9	2.1792913454429643e+94	313.3851000000001
316	ARHGEF1	2.3197993090109126	1.214000000000027
317	ARHGEF10	9.607093309767516	3.264099999999999
318	ARHGEF10L	120.98630993225846	6.9187
319	ARHGEF11	31105.886448831203	14.9249
320	ARHGEF12	25114200.284786142	24.582
321	ARHGEF17	15.560321890420202	3.9598000000000004
322	ARHGEF19	651316.8386801997	19.313
323	ARHGEF2	1.8911263257948136e+66	220.16649999999981
324	ARHGEF37	569.8348316019136	9.154399999999999
325	ARHGEF39	2.564628750719598	1.35875
326	ARHGEF40	196694.89650331563	17.5856
327	ARHGEF6	6.370252162488552e+16	55.82219999999984
328	ARHGEF9	6.484520959082473	2.697
329	ARID3A	3737.609160769913	11.86790000000002
330	ARID3B	21.692132760757254	4.439099999999996
331	ARID4B	1.1297699699549083e+31	103.15580000000003
332	ARID5A	10047.855490344155	13.2946
333	ARL10	15.156870498971374	3.9219
334	ARL11	363.371	8.5053
335	ARL15	257.20947875183145	8.0068
336	ARL16	1.3830249708557913e+177	588.4491000000003
337	ARL17A	147.44161822071786	7.204000000000001
338	ARL4D	10.137991820938739	3.3416999999999994
339	ARL5B	23733145.71915074	24.500400000000003
340	ARL6IP5	3.421247290226597e+17	58.247299999999996
341	ARL6IP6	89491665.97271705	26.4153
342	ARL8A	2106.0150049707977	11.0403
343	ARL8B	11121900.502131538	23.406900000000007
344	ARMC12	11702.263594371056	13.5145
345	ARMC2	27.183324456781197	4.76465
346	ARMC7	2.614255232771048	1.386400000000009
347	ARNT	613.7043503155213	9.2614
348	ARNTL	1451.2697648927397	10.503100000000003
349	ARPC1B	25420969473.760536	34.56529999999998
350	ARPC2	1616.2111768386735	10.6584
351	ARPC3	2.173044385456181e+67	223.68889999999988
352	ARPC4	1.2125580508909302e+23	76.68239999999997
353	ARPC5	1.595069321603552e+220	731.4978000000001
354	ARR3	11.434330572930707	3.5153
355	ARRB1	5.557737238992363e+25	85.52270000000001
356	ARRB2	5.299881149294974e+21	72.16645000000001
357	ARRDC3	173675103397.38376	37.33760000000001
358	ARRDC4	656.2719675825293	9.358149999999998
359	ARRDC5	7481683110808.748	42.7665
360	ARSB	45.91520239780276	5.520899999999999
361	ARSD	63.73438419804531	5.994
362	ARSG	30586.342924307562	14.900599999999997
363	ARSJ	9.6766	3.2745
364	ART1	181.86196046347214	7.506700000000002
365	ARVCF	12.763039139824102	3.6739
366	ARX	1985.2431468830416	10.9551
367	AS3MT	14.14774288149597	3.8225
368	ASAH1	2742.55	11.421299999999995
369	ASAP1	2.958163774123523e+64	214.16810000000004
370	ASAP1-IT1	27765994134.014854	34.6926
371	ASAP2	129.45438283244908	7.016300000000005
372	ASB11	3.0491349432086956	1.6083999999999998
373	ASB12	2.3685432237072654	1.244
374	ASB16	4.515231631820353	2.1748000000000003
375	ASB3	2433.3025555022705	11.2487
376	ASB4	3.5654891158956334	1.8341000000000003
377	ASB6	31.010824951644967	4.954699999999999
378	ASCC2	inf	1576.0343999999998
379	ASCL2	231306638446169.78	47.716800000000006
380	ASCL3	4.45461	2.1553000000000004
381	ASGR1	4.992850901424029e+44	148.48469999999998
382	ASGR2	26679267395.930984	34.635
383	ASH2L	235905110340192.72	47.74520000000001
384	ASIC3	19.58327298495385	4.291549999999999
385	ASL	8.445015084656616	3.078100000000001
386	ASMTL-AS1	166.89535590023596	7.3828000000000005
387	GET3	46.04268301414531	5.524900000000001
388	ASPHD1	113.68908963595219	6.828950000000001
389	ASPHD2	90462448873.27382	36.39660000000001
390	ASPRV1	10003.380498664646	13.2882
391	ASPSCR1	9019399.792427465	23.104600000000005
392	ASTL	19.95391598335832	4.3186
393	ASTN2	453.23014189547314	8.8241
394	ASXL2	1.2182602719726896e+17	56.757600000000025
395	ASXL3	421.70783038733174	8.720099999999999
396	ATAD2B	4.485286061694183	2.1652000000000022
397	ATF5	2.810852276259985e+46	154.3
398	ATF6	1.2784824834494609e+38	126.58769999999998
399	ATF7	35.95698124755041	5.168199999999999
400	ATF7IP	5822.003534606182	12.5073
401	ATG12	5734480763566.363	42.3828
402	ATG16L2	1.3637026063476134e+31	103.427
403	ATG2A	1.4112460401677607e+26	86.86710000000001
404	ATG2B	232907.89199750204	17.8294
405	ATG3	2.4664160745023627e+19	64.41905000000003
406	ATG9A	1253821.0279611885	20.257899999999992
407	ATG9B	197.40298565221642	7.625
408	ATL1	1038.8704196953156	10.0208
409	ATL2	129.34675047312845	7.015100000000002
410	ATL3	6.134305426304711	2.616900000000001
411	ATOH7	2.2395362214331653	1.1632000000000007
412	ATOX1	5300626405620.516	42.26929999999999
413	ATP10A	28.02126147351327	4.808449999999997
414	ATP10B	30.55846137311635	4.9335
415	ATP10D	334.7174603161611	8.386800000000001
416	ATP11B	2147037137.755461	30.99970000000002
417	ATP11C	14.756718140850355	3.8832999999999984
418	ATP13A1	24620068340444.914	44.4849
419	ATP1A3	7.354870807797956	2.8787
420	ATP2B1	3062.087938291739	11.580300000000001
421	ATP5ME	2121885996.482888	30.982699999999994
422	ATP6AP1	4.730177402584693e+18	62.036600000000135
423	ATP6AP2	2.3188362809881953e+32	107.51509999999985
424	ATP6V0A1	7.002148351342392e+25	85.856
425	ATP6V0A2	13551037.723371299	23.691900000000004
426	ATP6V0B	1.5761504614647683e+71	236.51329999999996
427	ATP6V0D1	8.028998337760017e+42	142.52620000000007
428	ATP6V0E1	1.196834236521028e+49	163.03369999999995
429	ATP6V1A	7.551772325908424e+92	308.53419999999994
430	ATP6V1B2	inf	1374.04
431	ATP6V1D	1153068784048624.5	50.034400000000005
432	ATP6V1E1	14424320.277099201	23.781999999999925
433	ATP6V1F	1684199289833.5723	40.61519999999996
434	ATP6V1G1	1.769302224422404e+79	263.255
435	ATP6V1G2	17.14302737806453	4.099550000000001
436	ATP6V1G3	7.321047068783429	2.87205
437	ATP6V1H	19504450.25642518	24.217299999999994
438	ATP8A1	38.186743777015124	5.255000000000001
439	ATP8A2	37.06023180306109	5.2118
440	ATP8B1	77.36987296766034	6.2737
441	ATP8B2	40.27743763616234	5.331899999999999
442	ATP8B4	5.003793965857737e+17	58.7958
443	ATP9B	1945.6007841277692	10.926000000000002
444	ATRN	40.4537	5.338199999999999
445	ATRX	2.841593132241747	1.5066999999999995
446	ATXN2	79.63882332070762	6.315400000000011
447	ATXN3	282524355.10727894	28.0738
448	ATXN7L2	37.77866980739221	5.2395
449	AUH	23188400.937907472	24.4669
450	AURKC	8.528547165692492	3.0923
451	AVEN	2.5560215503526127	1.3539000000000003
452	AVIL	7599.559071052891	12.891700000000002
453	AVPI1	583.1406158470004	9.1877
454	AVPR2	1832.630220894383	10.8397
455	AWAT1	3.7370503459640374	1.9019000000000001
456	AXIN1	999.838	9.965549999999993
457	AXL	4.548055942701204	2.18525
458	AZI2	746740341007131.1	49.4076
459	MAILR	38.35918065836548	5.2615
460	AZU1	6179.181351161187	12.5932
461	B2M	inf	1130.1704000000009
462	B3GALNT1	4.359914973428198	2.1243000000000003
463	B3GALT1	12.317179267074748	3.6226000000000003
464	B3GALT2	38.45768458246191	5.265199999999999
465	B3GALT4	34901845.79400296	25.05680000000001
466	B3GNT3	3.3703536947998334	1.7529000000000003
467	B3GNT4	3.117306476907926	1.6403000000000003
468	B3GNT5	156.21617163060637	7.287399999999999
469	B4GALT1	216171336.65615636	27.68759999999999
470	B4GALT5	1.5608016145918376e+93	309.582
471	B9D2	3413215.3249397962	21.702700000000007
472	BAALC	88.08045399968641	6.46075
473	BABAM1	186433.29404365615	17.50830000000002
474	BACE2	212.38675670150513	7.730550000000001
475	BAG2	760.5503762163627	9.570899999999998
476	BAG4	3702.284378794391	11.854200000000006
477	BAG6	14673.2	13.840900000000019
478	BAGE	6.601985637468098	2.722899999999999
479	BAGE2	2.1013260010510977	1.0713000000000008
480	BAGE3	57.08738210154488	5.835099999999997
481	BAGE5	15726562.213902324	23.9067
482	BAHD1	17782.863086324953	14.118200000000002
483	BAIAP2	23.800170439672744	4.572900000000001
484	BAIAP2L2	35.942030268630695	5.1676
485	BAIAP3	3.82272	1.9346
486	BAMBI	49183.95057752809	15.585899999999999
487	BANP	6.333022881890365e+18	62.45759999999996
488	BAP1	26.771016235026497	4.742599999999996
489	BARD1	4861.884818618895	12.247300000000003
490	BARHL1	32.47595397327396	5.0213
491	BASP1	2.624912865319609e+26	87.76239999999962
492	BATF2	1.0923435655884384e+56	186.15540000000001
493	BATF3	2043387562746.2727	40.894099999999995
494	BAZ1A	3.674481049854195e+100	334.07
495	BAZ2B	1.9717643953643095e+93	309.91880000000003
496	BBC3	275.9953212471314	8.1085
497	BBS1	3.2955060065246458	1.7204999999999977
498	BBS4	118.08648111300003	6.8836999999999975
499	BBS5	2.7025100818191086	1.4343
500	BBS7	29.264911282770917	4.871100000000001
501	BBS9	41.3653	5.370350000000001
502	BBX	1.120863791448228e+53	176.22679999999997
503	BCAP29	14134.174448715217	13.786900000000003
504	BCAS1	29.769229985052885	4.89575
505	BCAS2	275310.4793876541	18.070700000000002
506	BCAS3	42.74251812309878	5.4176
507	BCHE	7.362011483064178	2.8800999999999997
508	BCKDK	2.3375576197219357e+64	213.82840000000004
509	BCL10	2803.765547385607	11.4532
510	BCL11A	2999584890323.697	41.447900000000004
511	BCL2A1	5417.83	12.4035
512	BCL2L1	inf	1072.62
513	BCL2L10	5.27401	2.3988999999999994
514	BCL2L13	4890488488884907.0	52.1189
515	BCL2L14	21.110663241981143	4.399900000000001
516	BCL2L2	1.0428432966758827e+17	56.5333
517	BCL3	5.065266241565562e+20	68.7792
518	BCL6	1.0363720095362785e+148	491.6968999999999
519	BCL6B	5701.793202530341	12.4772
520	BCL7C	1821.3595072218088	10.8308
521	BCOR	39.28345729029384	5.295849999999987
522	BCORL1	1924963.953822407	20.876399999999997
523	BCYRN1	5.257570240208224e+82	274.793
524	BDNF	3.7638261709896974	1.9122000000000001
525	BEND4	3.5516760529221205	1.8285
526	BEND7	262.98742371080294	8.03885
527	BEST1	1.5611885357715955e+34	113.588
528	BEST2	159.04596930957328	7.3133
529	BEST4	234.7042246141813	7.874700000000001
530	BEX1	111.36483937845477	6.79915
531	BEX5	26.634051518395776	4.7352
532	BFSP2	621.28	9.279099999999998
533	BGLAP	2.4091095515432066	1.2684999999999995
534	BGN	33.44456788105118	5.063700000000001
535	BHLHE41	21.28698910450477	4.4119
536	BHMT	4.57509	2.1938
537	BID	5.235926240231077e+34	115.334
538	BIK	8.620072480286373	3.1076999999999995
539	BIN2	248123.69690973175	17.920699999999997
540	BIRC2	237406045199396.2	47.75434999999999
541	BIRC6	3.6202767812993333	1.8560999999999979
542	BIRC7	2.0773581966594885	1.0547499999999999
543	BLACAT1	64.03106052841092	6.0007
544	BLID	263.03299990738225	8.0391
545	BLOC1S1	2.1349861136359043e+56	187.122
546	BLOC1S2	15.031322059463568	3.9098999999999995
547	BLOC1S6	30385927.635056976	24.856899999999996
548	BLVRA	6.493062561785884e+178	594.0020999999999
549	BLVRB	1.9383845101317685e+55	183.66089999999997
550	BLZF1	7.455781404739527e+110	368.31044999999995
551	BMF	97.4878	6.607150000000001
552	BMP10	4.973288071950379	2.3142
553	BMP2K	2666869344.568864	31.3125
554	BMP6	4288720050.485861	31.997899999999994
555	BMPR1B	18.86447440813346	4.2376000000000005
556	BMPR2	20.11291104064929	4.33005
557	BMS1P1	2.7752371240128764e+263	875.1397000000002
558	BMX	48.17791319100937	5.5903
559	BNIP2	5.036471474890497e+28	95.34640000000002
560	BNIP3L	1.8451092307752222e+103	343.042
561	BNIPL	270.76547800308475	8.0809
562	BOD1L1	4.300486868353021	2.1045
563	BORA	2.3848524335580485	1.2539000000000016
564	BPI	1021317.4998919948	19.961999999999996
565	BPIFA1	42.20669622263388	5.3994
566	BRD2	1.4771917940682535e+30	100.22070000000008
567	BRD3	1.228033980696169e+16	53.44720000000001
568	BRD4	33.045914138305996	5.0464
569	BRD7	561.9507942744195	9.134299999999996
570	BRICD5	4928.729194493953	12.266999999999998
571	BRPF3	146873614.34792817	27.13000000000001
572	BRSK1	4.18997722383547e+59	198.06070000000003
573	BSDC1	4.549931337190926e+34	115.13139999999999
574	BSG	3.813289894123437e+61	204.569
575	BSPH1	50.71005731859583	5.6642
576	BST1	1.8638813277641688e+21	70.6588
577	BST2	1.768277683138302e+244	811.3728000000001
578	BSX	4.589859525335294	2.1984500000000002
579	BTAF1	1.4871954814448246e+18	60.3673
580	BTBD17	4.176805605572705	2.0624000000000002
581	BTBD3	438.3380173586716	8.775900000000002
582	BTBD6	346652690110.2602	38.3347
583	BTG4	22.757970464313185	4.5083
584	BTK	330490012002940.5	48.231600000000014
585	BTN2A1	5.985038340424412e+37	125.49270000000001
586	BTN2A2	17.252696983493763	4.108749999999999
587	BTN3A2	2.1853008552953123e+22	74.21024999999997
588	BTNL10	311746905.80896807	28.2158
589	BTNL8	10.949552469230445	3.4528
590	BTRC	739.2405060843712	9.529900000000001
591	DEPP1	49.16978016972507	5.6197
592	C10orf105	2.99795e+08	28.1594
593	TMEM273	273920.9339019755	18.0634
594	VSIR	1.40648280967646e+43	143.33500000000004
595	C11orf21	24.3677	4.606899999999996
596	C11orf24	1791.4350214100957	10.806899999999999
597	SELENOH	6.05447	2.5980000000000008
598	C11orf42	10.178831156771794	3.3474999999999997
599	LINC02873	4.964333369805044	2.3116000000000003
600	NKAPD1	108.20324831441269	6.7575999999999965
601	JHY	46.721	5.546
602	CFAP300	7.313946126351161	2.87065
603	C11orf71	2.585243191593697	1.3702999999999994
604	C11orf80	222.66021658867564	7.798699999999999
605	SPINDOC	6.954274430442348	2.7979000000000003
606	HOATZ	4842.378045804691	12.2415
607	C12orf4	26502038.53206251	24.659599999999998
608	C12orf54	21.169275645301735	4.4039
609	C12orf60	291.6713760046887	8.1882
610	C12orf76	561528.6082294029	19.099000000000004
611	DGLUCY	2.7847414091567578e+91	303.77299999999997
612	C14orf178	16.61483430035646	4.0544
613	C14orf93	6.737615512537597e+20	69.19080000000001
614	C15orf32	2.6991403573611783	1.4325
615	C15orf39	6.625920889224524e+74	248.551
616	CDIN1	6.387715240800719	2.6753
617	CCDC9B	7.468404146899322	2.900800000000004
618	INSYN1	20.120580166579852	4.3306
619	BMERB1	2.31594	1.2116000000000002
620	C16orf46	14.423006269803272	3.8503
621	C16orf54	84.85336686806858	6.4069
622	TEDC2	16265.189383214001	13.9895
623	C16orf72	5518.268730841894	12.430000000000007
624	C16orf78	79.76588785883519	6.3177
625	C16orf92	907.2774554157878	9.8254
626	C16orf96	906.4602837909463	9.8241
627	C17orf100	63.10139524029027	5.9796
628	CFAP97D1	98.79731984020282	6.6264
629	C17orf49	4.142398067015816e+19	65.1671
630	LINC02693	59.92350059009409	5.905050000000001
631	HROB	2.268753706398137	1.1819000000000002
632	CYBC1	4.13985576396276e+79	264.482
633	C17orf67	4993.376588371923	12.2858
634	SPEM2	89.84087040804796	6.489300000000001
635	C17orf75	6.519674777732091	2.7048000000000005
636	C17orf78	120.56772909846673	6.9137
637	C17orf80	2118359060.6088269	30.980300000000003
638	C17orf99	2.791421528244333	1.4809999999999999
639	C18orf12	1361.989626625846	10.4115
640	C18orf25	2.217569097743185e+31	104.129
641	C19orf25	39.43487050239789	5.301400000000001
642	C19orf33	16554269.342829807	23.9807
643	PEAK3	809.0023033480973	9.659999999999998
644	C19orf38	164743922.10637757	27.295649999999995
645	TEX45	3.8760844399439107	1.9546000000000001
646	C19orf54	118.4718095959737	6.888399999999999
647	SHFL	1.949417857480612e+91	303.25849999999997
648	ZSWIM9	4.9767364875472735	2.315200000000001
649	C19orf73	2.534673639334543	1.3417999999999999
650	C1GALT1	2.519981850533399e+28	94.34740000000001
651	C1GALT1C1	3473118.0077522276	21.727800000000002
652	C1QL1	4.153132788722968	2.0542
653	C1QTNF1	5.434321803625043	2.4421
654	C1QTNF4	19.460811965786593	4.282500000000001
655	C1RL	8384048984.782339	32.964999999999996
656	C1RL-AS1	6.61848	2.7265000000000006
657	CATSPERE	885.5316123220439	9.7904
658	C1orf109	6896.267399547311	12.751600000000003
659	C1orf115	2.107014145847101	1.0752000000000006
660	MIR29B2CHG	3610950332721814.0	51.6813
661	LINC02868	11.330974203405788	3.5022
662	C1orf159	2265.3213425188796	11.145499999999998
663	C1orf162	1.5499507635529498e+17	57.10500000000002
664	RHEX	7740.977283471446	12.9183
665	C1orf198	254701361509281.25	47.855799999999995
666	C1orf21	2.6402965907005065	1.4006999999999996
667	C1orf216	5503.371483176887	12.426099999999998
668	ODR4	7.0778	2.8232999999999997
669	C1orf54	469125928.62540936	28.805400000000006
670	C20orf141	3.6914816831693176	1.8841999999999999
671	C20orf173	7.042560244665251	2.8160999999999996
672	C20orf181	21.76140801039042	4.443700000000001
673	RAB5IF	5.412791695145268e+33	112.05999999999995
674	C20orf96	34.26348516978862	5.0986
675	CFAP410	251921672.54831553	27.9084
676	C21orf58	3.3326284656377904e+37	124.64800000000002
677	C21orf91-OT1	29.45825361601683	4.8806
678	C22orf15	26.726518247056816	4.7402000000000015
679	C2CD2	102904.74630224249	16.651
680	C2CD2L	32.78354587605379	5.0349
681	C2CD5	2.340144518258693e+25	84.27480000000003
682	C2orf16	2.1607018321077684	1.1114999999999995
683	ECRG4	2.379073757878287	1.2504
684	TEX44	17.74326986665723	4.1491999999999996
685	C2orf68	20298.704014675513	14.3091
686	C2orf69	3.377443106842124e+111	370.4899499999999
687	FAM166C	32.60677834305437	5.0271
688	C2orf73	8.568840511711624	3.0991
689	C2orf80	587.4002217212026	9.1982
690	SNORC	252.65063574677566	7.981000000000001
691	C2orf88	1.2641954547081581e+26	86.70835000000001
692	C3AR1	3.88240461946768e+16	55.107800000000005
693	C3orf14	16.918737365985855	4.08055
694	C3orf18	2017.4259433669752	10.9783
695	TEX55	2.1494238510660066	1.1039500000000002
696	C3orf49	2.276314662604408	1.1867
697	C3orf52	60.283864549233364	5.9137
698	C3orf62	482482040.22267866	28.845900000000004
699	CFAP20DC	2.234109657795669	1.159699999999999
700	C4BPA	6.400568272331806	2.6782
701	C4orf3	3574761882.234011	31.735199999999992
702	FAM241A	2952450478241.5786	41.425050000000006
703	C4orf33	19270624.63642232	24.199900000000003
704	C4orf47	4.059212873711845	2.0212000000000003
705	C5	2020850870450.592	40.8781
706	C5AR1	6.986574350292582e+29	99.14050000000003
707	C5orf15	5.044440601977477e+18	62.12940000000003
708	C5orf24	4366.313488556863	12.092199999999998
709	MRNIP	11.034122521017444	3.4638999999999998
710	C5orf46	3.589293752408346	1.8436999999999997
711	C5orf49	2.2333355085480795	1.1591999999999998
712	C5orf51	12.794483470370348	3.6774499999999932
713	LINC02900	12.733878510178045	3.6706
714	TSBP1	38.92971829729932	5.2828
715	ILRUN	71.14793601499389	6.1527499999999975
716	C6orf15	4.993668318322163	2.320100000000001
717	C6orf163	534.2606678644586	9.061399999999999
718	MTRES1	2.920873747213068	1.5463999999999984
719	C6orf52	2.8075272002514975	1.4893000000000003
720	C6orf58	7.918350891756321	2.9852
721	C6orf62	2.1553660055699547e+54	180.49204999999995
722	TRAPPC14	289021184.20167327	28.1066
723	C7orf57	2.3097712815630085	1.2077499999999999
724	LINC02902	7.471510814834584	2.9014
725	C8B	201.71855702020946	7.6562
726	C8orf34	9.967971890542877	3.3172999999999995
727	CFAP418	inf	1395.07
728	VXN	56.056120597235484	5.8088
729	C8orf76	475142.25909030554	18.858000000000004
730	C8orf82	2236.303063598436	11.1269
731	LINC02913	3.179610395912021	1.6688500000000008
732	C9orf116	3.926244453983943	1.97315
733	C9orf135	5.223077099691622	2.384900000000002
734	C9orf152	2.1064300384594823	1.0748
735	C9orf40	3.3025948590657803	1.7236000000000011
736	C9orf43	59.334528889412304	5.8908000000000005
737	DOCK8-AS1	343.4604095698596	8.424000000000003
738	C9orf72	110893533.52876769	26.7246
739	C9orf78	1.5026088795828752e+26	86.95759999999996
740	SHOC1	49.31996941623583	5.6241
741	CA1	5.1280725718466475e+35	118.62589999999999
742	CA2	5.069866040387253e+25	85.3902
743	CA5A	2.7216848054502174	1.4444999999999997
744	CA9	5.667058126047466	2.5026
745	CAB39	127100987.64289677	26.921400000000176
746	CABLES2	2.2176	1.149000000000001
747	CABYR	4.043487075308056	2.0156
748	CACHD1	13.602029304726718	3.7657499999999997
749	CACNA1B	3.0599328639361882	1.6135000000000002
750	CACNA1D	6.24456	2.6426
751	CACNA1E	4.272557773065245	2.0951
752	CACNA2D4	14.19390843957383	3.827200000000005
753	CACNB3	3299.8849256148255	11.6882
754	CACNG1	2.214222191317183	1.1467999999999998
755	CACNG7	93.24794328947277	6.543000000000001
756	CACNG8	3.3982688638025755	1.7648
757	CACTIN	8.699907126839056	3.1209999999999987
758	CACUL1	7153.333556840558	12.804400000000001
759	CADM3	25.627129748673884	4.679600000000001
760	CADM4	2268.935685349387	11.1478
761	CAGE1	66.17434019549228	6.0482000000000005
762	CALCA	11.900085219836372	3.5729000000000006
763	CALCB	4.334002543176815	2.1157
764	CALCOCO1	412432.9296417832	18.653799999999997
765	CALCOCO2	1.2141900804849073e+18	60.07469999999999
766	CALML3-AS1	6.202285771795995	2.6327999999999996
767	CALML4	2.68427e+06	21.356099999999998
768	CALML5	8.398315575686299	3.0701
769	CAMK1	1698836659.1534052	30.661900000000003
770	CAMK1D	4.490664863822079e+31	105.147
771	CAMK2D	2.7482247639525426	1.4585000000000008
772	CAMKK1	2.9510942555257427	1.56125
773	CAMKK2	31308.13607590397	14.934249999999999
774	CAMTA1	8.807911664316688	3.138799999999999
775	CAMTA2	6.228134065930424	2.6388
776	CANT1	2.034510762829106e+22	74.1071
777	CAPN1	34704033.139734715	25.048599999999993
778	CAPN11	17.910081534462357	4.1627
779	CAPN2	121736.30865854124	16.8934
780	CAPN3	16993335435.71557	33.9843
781	CAPN7	2.7616873468199516	1.4655500000000004
782	CAPRIN2	26.80165157019364	4.744249999999994
783	CAPZA1	77284.95645980081	16.2379
784	CAPZA2	1.577343840086656e+114	379.3572999999999
785	CARD10	98.0877	6.616
786	CARD16	769467.0374943275	19.5535
787	CARD17	3467.1871588034287	11.7596
788	CARD18	2.5514192809225427	1.3513000000000002
789	CARD8	2.4634700292774814e+43	144.144
790	CARD9	5.823091337789169e+29	98.87769999999998
791	CARM1	7.166166094972215e+153	511.09619999999995
792	DNAI7	44.703007801673486	5.482299999999999
793	CASC3	7736318258.749871	32.849000000000046
794	GOLM2	16.344688759280245	4.030749999999998
795	CASD1	6.204865766391052	2.6334
796	CASKIN1	3.8094956292776088	1.9296000000000002
797	CASP1	3.451448603501167e+274	911.9954999999999
798	CASP10	22611.98461408399	14.4648
799	CASP14	9.79741	3.2924
800	CASP3	2.886857709009156	1.5294999999999845
801	CASP4	25624693819525.77	44.54260000000001
802	CASP5	1.3601535537830617e+26	86.8139
803	CASQ1	121.55791294446769	6.9255
804	CASZ1	42.35322725733584	5.4044
805	CATSPER2P1	54.08287721186804	5.757099999999999
806	CBFA2T2	2.5861393238872794	1.3708
807	CBFA2T3	1027.6975297280198	10.0052
808	CBL	1.879608129248941e+22	73.99285000000003
809	CBLN1	2.189346040569575	1.1305
810	CBLN3	9063.169807319557	13.145800000000001
811	CBLN4	54.00795436871259	5.7551000000000005
812	CBR1	17099.9	14.0617
813	CBWD5	1623467582050755.5	50.528
814	CBX3	36.59564326901179	5.1936
815	CBX6	232.95379127871809	7.863900000000001
816	CBY1	5.7215260694185375	2.5164
817	CC2D1A	101450448.34631275	26.596200000000003
818	CC2D1B	4.269301352159839	2.0939999999999994
819	CC2D2A	3.9370089713445124	1.9770999999999999
820	CCBE1	4.8192738700647697e+213	709.84
821	CCDC112	7268.792466819912	12.8275
822	CCDC113	60.50992955539676	5.919099999999999
823	CCDC121	11.343547626818788	3.5038000000000005
824	CCDC122	2.2261487562229263	1.1545499999999995
825	CCDC125	2.1045411877706634e+87	290.08124999999995
826	CCDC126	12618.91281902962	13.6233
827	CCDC127	17.162644951969675	4.101199999999999
828	YJU2B	2.6393198512497447e+19	64.51679999999999
829	CCDC136	1227.92	10.262
830	CCDC138	19.657391687130406	4.297000000000001
831	CCDC140	6.871856928518418	2.7807
832	CCDC142	10.402800080242425	3.3789
833	CCDC149	119968.82238656934	16.872300000000003
834	CCDC15	6.259079417323708e+16	55.79679999999999
835	CCDC150	459.46144664517743	8.8438
836	ODAD3	238.10432233024838	7.89545
837	CCDC169	7.941161301563251	2.98935
838	CCDC170	18.80442125471634	4.2330000000000005
839	CCDC171	13.205344190626628	3.72305
840	CCDC173	4.202069431206638	2.0711000000000004
841	CCDC18	45.13735576556198	5.49625
842	CCDC183-AS1	75.87748733901893	6.2456000000000005
843	CCDC187	5.269989180666147	2.3978000000000006
844	CCDC188	6.353713333140228	2.6676
845	CCDC22	237573717.43157893	27.823800000000002
846	CCDC3	9.10463	3.1866000000000003
847	CCDC30	3.3539240051896124	1.74585
848	CCDC38	2.8526445638182465	1.5123000000000002
849	CCDC39	32.602258397065256	5.0268999999999995
850	CCDC42	11.305085515088312	3.498899999999999
851	CCDC43	38.91622862277791	5.282299999999999
852	CCDC47	13.421741766315249	3.746500000000001
853	CCDC51	3646548.1164586195	21.7981
854	CCDC6	573.0431629455967	9.162500000000023
855	CCDC7	14.232330372384357	3.8310999999999993
856	CCDC81	33.40286628699166	5.0619
857	CCDC82	6.785711057829257	2.7625
858	CENATAC	4.199739955071257	2.070300000000003
859	CCDC88B	3401170.7376421546	21.6976
860	CCDC9	108.30830036483704	6.7589999999999995
861	CCDC90B	109683077510.8925	36.67455000000001
862	CCDC97	19961702437880.855	44.1823
863	CCKAR	20.328051071873663	4.3454
864	CCL1	2.9291863946399084	1.5505000000000004
865	CCL18	141.93632031625677	7.149100000000001
866	CCL2	1.2657148404375753e+80	266.094
867	CCL21	4.358102112765315	2.1236999999999995
868	CCL22	2.1121319995333065	1.0787
869	CCL23	13740.053488807398	13.746100000000002
870	CCL25	53.80431598429561	5.74965
871	CCL3	6.928293271589058	2.7925000000000004
872	CCL8	1.6459255843482412e+178	592.022
873	CCND3	inf	1041.5665999999997
874	CCNI	3.250562846767805e+68	227.59180000000015
875	CCNJL	4631235581.9939785	32.1088
876	MCM2	29360027.831918553	24.807350000000014
877	CCNL2	13.677190458743596	3.7737
878	CCNT1	1568332.4728433534	20.580799999999996
879	CCNT2	102.72190124854048	6.6826
880	CCNY	5532116.087293122	22.399400000000014
881	CCNYL1	1749.588588050105	10.7728
882	CCP110	85714231821912.81	46.28459999999998
883	CCPG1	5228681331.488768	32.283799999999985
884	CCR1	4.3912770186541815e+205	683.1298999999999
885	CCR2	3.8691053184557282	1.952
886	CCR3	1.3818973770745354e+16	53.61750000000001
887	CCR5	21.49754485615974	4.4261
888	CCR8	31717.688177253975	14.953
889	CCRL2	3.424753138185827	1.7759999999999998
890	CCS	327.4543531464064	8.355149999999995
891	CCSAP	212.12928614714724	7.7288
892	CCSER1	12.558567441782763	3.6506000000000003
893	CCT6B	98.11487690259801	6.6164000000000005
894	CD101	2.162200035668528	1.1125000000000003
895	CD109	53.55316738038722	5.742900000000001
896	CD14	inf	1090.8989499999998
897	CD151	1703.0440073653497	10.733900000000006
898	CD163	7.299692694366926e+45	152.355
899	CD164L2	121.52421460641214	6.925099999999999
900	CD177	3.111262238024037	1.6375
901	CD1B	6.815407878955102	2.7687999999999997
902	CD1D	1964.164437396646	10.939700000000016
903	CD244	9.99773	3.3216000000000037
904	CD27-AS1	20.880726454530492	4.384100000000004
905	CD300A	8.920109701077967e+69	232.37010000000004
906	CD300C	593.0870250068559	9.212099999999992
907	CD300LB	1484555.9129370525	20.501599999999996
908	CD300LF	5.936271817368637e+30	102.22739999999999
909	CD302	9833.232230843509	13.263450000000006
910	CD33	2.9890068372608102e+19	64.69630000000001
911	CD36	4.762061365819346e+61	204.88920000000002
912	CD4	5951.757373131239	12.539100000000005
913	CD44	10.694521285016616	3.418799999999976
914	CD47	524124.49156473187	18.99954999999997
915	CD48	1.20494649681401e+115	382.291
916	CD53	3.1960364007077694e+86	287.36210000000005
917	CD58	2719952.4501201697	21.37514999999999
918	CD68	8.24139810348808e+157	524.5855999999999
919	CD74	2.546961528572832e+72	240.5275999999999
920	CD82	36858652.67214524	25.135500000000008
921	CD86	8.286609353982453e+22	76.13319999999999
922	CD9	60.96671889273151	5.929949999999998
923	CD93	7.956058132754558e+23	79.39640000000009
924	CDA	2.044786875979172e+16	54.182800000000015
925	CDAN1	inf	1149.7782000000002
926	CDC14A	49318.79737478148	15.589850000000002
927	CDC14B	256.70187082760714	8.00395
928	CDC14C	1511.4316253683014	10.5617
929	CDC20B	39.32295950369555	5.2973
930	CDC34	5.269697012323631e+42	141.91869999999997
931	CDC37	1.3194543503200248e+27	90.09199999999987
932	CDC42	2.052383027356689	1.0372999999999948
933	CDC42EP1	288.3245753531245	8.17155
934	CDC42EP2	3.339588847215505e+58	194.411
935	CDC42EP4	1206960595933091.2	50.10029999999999
936	CDC42EP5	5.832846063381431	2.5442
937	CDC42SE1	16848086710300.434	43.93765000000002
938	CDC7	32.204714563906414	5.0092
939	CDCA2	172376.0722069931	17.395200000000003
940	CDCP1	2.7461301459158927	1.4574000000000003
941	CDCP2	14.17915840743591	3.8257000000000003
942	CDH17	4.770035489322525	2.2539999999999996
943	CDH18	34.27773791624344	5.0992
944	CDH2	34.83824393935559	5.122599999999999
945	CDH26	4.639598618021736	2.2139999999999995
946	CDH9	7.493813118318662	2.9057
947	CDHR2	16.5895	4.052200000000001
948	CDHR3	112.47027899468786	6.813400000000001
949	CDIP1	118.80897390652648	6.8925
950	CDIPT	4964785.645159284	22.243299999999977
951	CDK10	372.91421976277735	8.542700000000002
952	CDK12	11.262849732541124	3.4934999999999974
953	CDK17	492.8141944072599	8.9449
954	CDK20	76.30205458967787	6.25365
955	CDK5	3.9062925511777107	1.965799999999998
956	CDK5RAP3	8.985243711111273e+46	155.976
957	CDKN1A	1.4616849565029623e+38	126.781
958	CDKN1C	82608.35027078252	16.334
959	CDKN2A	9.12927	3.190500000000001
960	CDKN2AIPNL	inf	1044.1
961	CDKN2B	8.494917874070689	3.0866
962	CDKN2D	140654593753177.75	46.999149999999986
963	CDNF	1157.823798070742	10.177200000000001
964	CDON	2.701386373157764	1.4337
965	CDPF1	26.585173930343903	4.732550000000002
966	CDR2L	42.81961740113317	5.4202
967	CDRT1	2.7049463877380773	1.4356
968	CDRT15P2	124.57752453698991	6.9609
969	CDS2	9012623639.131418	33.0693
970	CDT1	237.55207526111872	7.892099999999999
971	CDYL2	544.9575334161202	9.09
972	CEACAM1	2.321081503220405e+114	379.915
973	CEACAM21	53.66092430488705	5.745799999999999
974	CEACAM3	4.2754399064978543e+33	111.71970000000002
975	CEACAM4	59632.03704626153	15.8638
976	CEACAM6	80.88498448392608	6.3378
977	CEACAM8	81680.26916744713	16.3177
978	CEBPA	2.2970744682385465e+25	84.24800000000002
979	CEBPB	inf	1866.2899000000002
980	CEBPG	44.730903689386714	5.483199999999982
981	ADA2	1.2585461472997464e+62	206.29129999999998
982	TMEM121B	567055897691.5491	39.0447
983	CELA3B	99.60871034133825	6.638200000000001
984	CELF2	86500192.04556839	26.366199999999992
985	CELSR2	8.98613	3.1677
986	CENPF	16.24247973400798	4.0217
987	CENPK	282.7924905113011	8.143600000000006
988	CENPL	114.58703430546352	6.840299999999999
989	CENPV	182.99367832550135	7.515649999999994
990	CENPVL1	142.57725101641282	7.1556
991	CEP152	2.126159752205868	1.0882499999999986
992	CEP170	8.754349610085916	3.13
993	CEP350	3.2396225250822546e+24	81.42209999999997
994	CEP44	1.1389544157438851e+21	69.94819999999999
995	CEP57L1	16.83276182180197	4.0732
996	CEP72	64.70027773101432	6.0157
997	CEP76	882.1621186073376	9.784899999999999
998	CEP89	86.46833473080842	6.434100000000001
999	C3CER1	5.057589692121952	2.33845
1000	CERS5	2.1414593504859448e+18	60.89330000000001
1001	CES1P1	146.9213248102825	7.1989
1002	CES3	74.11275754818092	6.211649999999999
1003	CES5A	14090.156349941855	13.782399999999999
1004	CES5AP1	2531.5407639706523	11.3058
1005	CETN1	11.364796924367774	3.5065
1006	CFB	145.59328425370356	7.1858
1007	CFD	1.3402126888238105e+190	631.589
1008	CFDP1	305.17648687592873	8.253500000000003
1009	CFHR2	65.90883661643188	6.042400000000001
1010	CFHR5	118.35689959855357	6.8870000000000005
1011	CFLAR	inf	1304.9786000000001
1012	CFP	8.710095783874094e+36	122.71209999999999
1013	CFTR	2.0988513614052917	1.0695999999999994
1014	CGB7	3.231379066166477	1.6921499999999998
1015	CGGBP1	5.387283983703318e+62	208.389
1016	CGRRF1	5205.424124363369	12.345799999999997
1017	CHCHD7	186605428538.19034	37.44120000000001
1018	CHD1	3.4136480116770276e+60	201.08699999999993
1019	CHD8	3348806799.5483747	31.640999999999963
1020	CHD9	21.312087416918608	4.413600000000031
1021	CHERP	61508.57788896884	15.908499999999997
1022	CHFR	588391025.0955296	29.13220000000007
1023	CHGA	7.224010551286227	2.8528000000000002
1024	CHI3L1	1.1669339207211268e+33	109.84634999999999
1025	CHIC1	9.94313	3.3137
1026	CHIC2	1.9184472087712056e+52	173.68019999999996
1027	CHIT1	6.632257402898725	2.7295000000000003
1028	CHKA	14.877910304228733	3.8951000000000002
1029	CHKB	6.811267774002482e+49	165.54240000000001
1030	CHML	4618.792439181541	12.173300000000001
1031	CHMP1A	5012210988.423818	32.22279999999998
1032	CHMP4C	3.046599798545045	1.6071999999999997
1033	CHMP5	3.9213916869009015e+108	360.74
1034	CHN1	66.63461913119232	6.058199999999999
1035	CHPF2	33113128.821864814	24.980900000000002
1036	CHPT1	2.7747304491104585e+25	84.52055000000001
1037	CHRAC1	3.232163098717533	1.692499999999999
1038	CHRD	3.185677005471757	1.6716
1039	CHRDL2	2.522055458463108	1.3346
1040	CHRNA2	56.056120597235484	5.8088
1041	CHRNA5	576.2495864676489	9.170549999999935
1042	CHST11	69.12329092467732	6.111099999999999
1043	CHST13	5.90661e+06	22.493899999999996
1044	CHST15	1.4950861454231447e+120	399.212
1045	CHST3	1356.619105076299	10.4058
1046	CHST6	7.197021658689579	2.8474
1047	CHST7	3.506266682787508e+45	151.297
1048	CHSY1	5.39307160967476e+135	450.89140000000003
1049	CHTOP	3.37838e+06	21.687899999999985
1050	CHUK	6098891904.128671	32.5059
1051	CIC	2.981214124419519	1.5759000000000043
1052	CIITA	1656147.8015033074	20.659399999999998
1053	CILP	22.173275501624932	4.47075
1054	CIR1	2.7362472347503724e+57	190.80209999999997
1055	CISH	11437875055.721783	33.4131
1056	CITED2	17187202796584.938	43.96639999999999
1057	CITED4	738429.1602744679	19.4941
1058	CKAP2	94.61847477115258	6.564049999999998
1059	CKAP2L	5.555435456272177	2.4739000000000004
1060	CKAP4	5.5721047789515885e+17	58.95100000000002
1061	CKM	11.82116239471556	3.5633
1062	CKMT2	11.835920449047194	3.5650999999999997
1063	CLCA4	9.535443230123803	3.2533
1064	CLCN4	22.037673154087358	4.4619
1065	CLCN7	3.0162275919422076e+155	516.492
1066	CLDN11	3.9114404480410983	1.9677
1067	CLDN12	17.88155134067776	4.160400000000001
1068	CLDN14	368090.2473315186	18.489700000000003
1069	CLDN19	21.66358346704247	4.437199999999999
1070	CLDN2	3.5371808905730853	1.8225999999999996
1071	CLDN22	2.1515852443218844	1.1054000000000002
1072	CLDN23	3.7114939058851295	1.8919999999999995
1073	CLDN5	2.6394740492429024e+16	54.551100000000005
1074	CLDN6	5.394914142168606	2.4316
1075	CLDN8	21.969802569468385	4.45745
1076	CLEC10A	5.397158290509992	2.4322
1077	CLEC12A	9.351162571765366e+66	222.472
1078	CLEC1B	1.0726058409043876e+42	139.622
1079	CLEC3A	11.352986849603063	3.5050000000000003
1080	CLEC3B	136.58923738236228	7.0937
1081	CLEC4A	3.4663576037147216e+58	194.46525000000003
1082	CLEC4C	16573.032641449867	14.016549999999999
1083	CLEC4D	6.283670952508904e+46	155.46
1084	CLEC4E	66821809522.68915	35.9596
1085	CLEC4F	2.3169067816076767	1.2122000000000002
1086	CLEC4G	77.19845128089018	6.270500000000001
1087	CLEC5A	5234.369303715027	12.3538
1088	CLEC6A	12.437287747659722	3.6366000000000005
1089	CLEC7A	2.8303528354062063e+22	74.5834
1090	CLHC1	11.809696631299666	3.5619000000000005
1091	CLIC1	7.902711079296231e+130	434.83299999999963
1092	CLIC2	1194.5901368732714	10.2223
1093	CLIP1	3.8543831720403294	1.9465000000000003
1094	CLIP2	449.4447603760742	8.812000000000001
1095	CLIP3	24.00894325250535	4.5855
1096	CLK1	9.40572443839652e+52	175.97379999999998
1097	CLK3	37441.48407569689	15.192350000000005
1098	CLK4	571.3773352545286	9.158299999999997
1099	CLMN	6.855681088741608	2.7773000000000003
1100	CLMP	2565.990297510379	11.3253
1101	CLN3	5.939535047933524	2.570350000000005
1102	CLN6	25.952470952661088	4.697799999999999
1103	CLRN1-AS1	32.99556004027415	5.0442
1104	CLSPN	2.6005197595193947	1.3788
1105	CLTA	97.0328	6.600399999999979
1106	CLTB	304968.3499640246	18.2183
1107	CLU	24.663403544862753	4.6243
1108	CLUL1	2.4124516025278164	1.2705
1109	CLVS1	29.22842124783182	4.869299999999999
1110	CMAHP	1122641382.8038979	30.064250000000005
1111	CMIP	3.2326112027248186	1.6927000000000003
1112	CMKLR1	13.856586543178116	3.7925000000000004
1113	CMPK2	3921.255684080426	11.9371
1114	CMTM1	117.93515323311834	6.881850000000001
1115	CMTM2	2.038673844815739e+95	316.6107999999999
1116	CMTM3	98.94123483253466	6.628500000000001
1117	CMTM5	842606.7806023756	19.6845
1118	CMTM6	5.964377036714796e+90	301.55
1119	CNBD2	70.67852366319579	6.1432
1120	CNDP2	4.135974253654281e+177	590.0295000000001
1121	CNEP1R1	24762.167797667465	14.595849999999999
1122	CNGA3	16.053322358861244	4.0048
1123	CNGA4	20.50352419753656	4.357799999999999
1124	CNIH2	7.521654296229237	2.91105
1125	CNIH4	5.8049871899279524e+75	251.68189999999998
1126	CNN2	1.3686001054135803e+32	106.75440000000003
1127	CNOT1	88.48739173145847	6.467400000000001
1128	CNOT11	9.84779659608456e+32	109.60149999999999
1129	CNOT3	2308006274.4087243	31.104000000000006
1130	CNOT4	862.7507424716866	9.7528
1131	CNPPD1	1.2978377249737487e+21	70.13660000000002
1132	CNPY1	2012.8165858206762	10.975000000000001
1133	CNPY3	4871.498816571578	12.25014999999999
1134	CNST	1.8965352638966166e+19	64.03999999999996
1135	CNTFR	2.1673017025765504	1.1159
1136	CNTFR-AS1	31.482975646199435	4.9765
1137	CNTN2	6.306327089281224	2.6568
1138	CNTN3	2.127412801694416	1.0891
1139	CNTN6	237.05861284844266	7.889099999999999
1140	CNTNAP3	3.613257318229518	1.8533
1141	CNTNAP4	2.1582320654723213	1.10985
1142	CNTNAP5	300.34982228369614	8.2305
1143	CNTRL	8.138448668212952e+23	79.4291
1144	COG1	408.4738750524683	8.674100000000003
1145	COG3	96.55974760751846	6.593350000000001
1146	COG4	3020867405296.325	41.4581
1147	COG7	5.163323533126603	2.3683000000000014
1148	COL11A2	271.4043436289175	8.084299999999999
1149	COL16A1	10.578036841140602	3.4030000000000005
1150	COL17A1	16.04053104523834	4.00365
1151	COL1A2	13.306	3.734
1152	COL20A1	16777216	24
1153	COL2A1	3.1555686284793842	1.6579000000000002
1154	COL4A1	3.1263948588410915	1.6445000000000003
1155	COL4A2	15.195792373618996	3.9256
1156	COL4A3	3.6976277702132765	1.8866
1157	CERT1	2.4188414338488988e+19	64.391
1158	COL4A4	4.84837	2.2775
1159	COL5A2	16.958069049842823	4.0839
1160	COL6A1	12.086293697330301	3.5953
1161	COL6A4P1	280.25571836577495	8.130600000000001
1162	COL7A1	3851.487425999972	11.9112
1163	COL9A1	68.21182702560293	6.09195
1164	COL9A3	24.296894114592266	4.6027
1165	COLGALT1	3233648491130.0835	41.55630000000002
1166	COLGALT2	104.81489941415947	6.7117
1167	COLQ	1041.9353148136966	10.0251
1168	COMMD5	21.313564709447085	4.413699999999999
1169	COPG1	638266.7640977625	19.283800000000014
1170	COPZ2	11.016545512606736	3.4616000000000002
1171	COQ10A	1.1898043138192563e+81	269.327
1172	COQ2	3.3339267033726317e+17	58.21000000000001
1173	COQ4	2.401107506784384	1.2637
1174	CORO1B	381785	18.5424
1175	CORO1C	4668086.940482911	22.15440000000001
1176	CORO2A	537.939	9.0713
1177	CORO7	27321463527342.65	44.635099999999994
1178	COTL1	5.97947994821152e+42	142.10099999999994
1179	COX19	1.1281434150752026e+16	53.32480000000001
1180	COX5B	5.156289827966347e+70	234.901
1181	COX6B1	7.450022454188861e+34	115.8427999999999
1182	CPEB2	91187.59780683735	16.476550000000003
1183	CPEB3	3367618183598221.0	51.580650000000006
1184	CPEB4	272.498	8.0901
1185	CPLX1	3.3473049707335654	1.7429999999999999
1186	CPLX2	2.9111718378727094	1.5415999999999999
1187	CPM	2.2536289472978877	1.1722500000000005
1188	CPNE2	5.95293	2.573599999999999
1189	CPNE5	10.264560845371774	3.3596000000000004
1190	CPNE6	2.1287403649067196	1.0899999999999999
1191	CPNE8	8030731.6409967225	22.9371
1192	CPNE9	2.074552259185928	1.0528
1193	CPPED1	388354784.75424606	28.53280000000001
1194	CPQ	2109471.258022148	21.008449999999996
1195	CPSF1	332159284.44934076	28.307299999999998
1196	CPSF2	136.249	7.0901
1197	CPT1B	5.312351035292886e+16	55.560199999999995
1198	CPT1C	27.142844231317046	4.762500000000001
1199	CPVL	7.699098603946027e+68	228.83580000000006
1200	CR1	2.72886	1.4482999999999997
1201	CR1L	2.1987750286738996	1.1366999999999998
1202	CRAT	35.76310268135548	5.160399999999999
1203	CRCP	12.108095045474828	3.597899999999999
1204	CRCT1	9.08508	3.1834999999999996
1205	CREB1	57171785.05666576	25.7688
1206	CREB3L1	2.2471555616193326	1.1681
1207	CREBBP	1453298.8779225054	20.4709
1208	CREBRF	2.5085899793081228e+56	187.355
1209	CREG1	5.209681793539317e+50	168.478
1210	CRHBP	59.879903861209606	5.904
1211	CRHR1	103.40771389349146	6.6922
1212	CRISP2	248.1037962618492	7.9548000000000005
1213	CRISPLD2	15491784.477686688	23.885000000000048
1214	CRK	4.949743678987823e+23	78.71170000000001
1215	CRMP1	6.794182635253401	2.7643
1216	CRNN	179.76894409446356	7.489999999999999
1217	CROCC	328.89881499417254	8.3615
1218	CRY2	817.2309316885535	9.674599999999998
1219	CRYAA	4.82223	2.2696999999999994
1220	CRYBA1	166.94163553381532	7.3832
1221	CRYBA2	231.80212792419337	7.856749999999999
1222	CRYBB3	25.34272930674102	4.663500000000001
1223	CRYGC	2.7694509749107423	1.4696
1224	CS	129591872.50747079	26.949400000000082
1225	CSAD	128171476.77110693	26.933499999999995
1226	CSF1R	2.949501238920555e+179	596.186
1227	CSF2RA	7.485188167057047e+36	122.493
1228	CSF2RB	881682.6838163532	19.749900000000004
1229	CSF3R	inf	1985.1
1230	CSGALNACT1	90.44068412070649	6.498899999999999
1231	CSK	1.7509919167358684e+122	406.083
1232	CSMD1	6.0149385559568325	2.5885499999999997
1233	CSN1S1	462.3526989281326	8.85285
1234	CSNK1A1P1	219.48826537834773	7.777999999999999
1235	CSNK1D	43249.62490023133	15.400400000000019
1236	CSNK1G2	inf	1027.8670000000002
1237	CSRNP1	3.9876022059455005e+195	649.771
1238	CSRNP2	2.874378401755506	1.5232499999999973
1239	CST3	inf	1233.6514000000002
1240	CST5	13.609102299249113	3.7665000000000006
1241	CSTA	28968.55295370763	14.8222
1242	CT62	2.358386220107682	1.2378000000000005
1243	CTAGE6	45.30819146966488	5.5017
1244	CTBP2	19.948384349998985	4.318200000000001
1245	CTBS	1.5946660151558364e+39	130.22844999999998
1246	CTCFL	5.204645854633677	2.3798
1247	CTDNEP1	7.66108e+09	32.834900000000005
1248	CTDP1	11.358496689768549	3.505700000000001
1249	CTDSP2	2.8694046714842616e+48	160.973
1250	CTDSPL	3.6321548807393733e+24	81.5871
1251	CTIF	143.0920787743938	7.1608
1252	CTNNA1	1.7855559615814487e+49	163.611
1253	CTNNAL1	137.78260981063588	7.106249999999999
1254	CTNNB1	5.888907448672715	2.5580000000000003
1255	CTNNBIP1	5.739400299725345	2.5208999999999993
1256	CTNND1	14.09879540954709	3.8175
1257	CTRB1	6.3510714474532195	2.667
1258	CTRB2	3.5316686694052764	1.8203500000000004
1259	CTRC	497.9993330750905	8.96
1260	CTRL	153.33040525282726	7.2605
1261	CTSA	3.9495599473703e+43	144.82460000000003
1262	CTSB	9.379230533525947e+131	438.4020499999999
1263	CTSD	19148336324.53585	34.15650000000001
1264	CTSE	2.016145837967686	1.0116
1265	CTSG	16.304519275516935	4.0272
1266	CTSS	2.02562776937687e+115	383.04010000000005
1267	CTSZ	1.8924981892608156e+43	143.76319999999998
1268	CTTN	4.188258480872993e+16	55.217200000000005
1269	CTU1	4.92628	2.3004999999999995
1270	CTU2	5318.486366907577	12.376800000000001
1271	CTXN1	43.941127995996595	5.4575000000000005
1272	CUBN	4113400.1704904363	21.971900000000005
1273	CUEDC1	9.100712759510252e+47	159.31660000000002
1274	CUL1	6.691371422956138e+64	215.34570000000002
1275	CUL2	9.584836468503348e+23	79.66510000000001
1276	CUL4B	73307120.40465336	26.127449999999996
1277	CUL7	179571.64053988142	17.4542
1278	CUL9	1365721068606.3323	40.3128
1279	CUX1	655.9763536897032	9.3575
1280	CUZD1	6.923972525187548	2.7916
1281	CWC22	1439.8970999371647	10.4917
1282	CWC25	25506.9	14.638599999999997
1283	CXADR	2.6845867034033737	1.4246999999999999
1284	CXCL1	2032748.078165008	20.955000000000002
1285	CXCL12	2.0626513742202626	1.0445
1286	CXCL16	7.52296283726747e+32	109.21300000000001
1287	CXCL5	320985176092007.5	48.1895
1288	CXCL6	5.570473637527403	2.4778000000000002
1289	CXCL9	7609.574129011914	12.893600000000001
1290	CXCR1	4.19783170517108e+123	410.667
1291	CXCR2	1.925272870976837e+222	738.413
1292	CXCR2P1	6.36988001255304e+19	65.78790000000001
1293	TASL	116879769.7268822	26.8005
1294	BCLAF3	34.67202034541454	5.1157
1295	CXorf38	463116526.43147904	28.78679999999997
1296	EOLA2	43.26264599997307	5.435049999999997
1297	STEEP1	199.06558288248988	7.6371
1298	CYB561	465240032.24095446	28.7934
1299	CYB5R1	6.226140366260179e+20	69.07690000000001
1300	CYB5R4	4.073098451323151e+56	188.054
1301	CYBA	1.2995772572248502e+59	196.3717999999999
1302	CYBB	1.3543056486531322e+112	372.49350000000004
1303	CYBRD1	28162069.128014553	24.7473
1304	CYCSP52	34.01266157947371	5.088
1305	CYFIP1	236.968	7.888549999999999
1306	CYGB	8.51614	3.0902
1307	CYLD	36478.27783453738	15.154750000000007
1308	CYP11A1	9.415253897750135	3.2349999999999994
1309	CYP17A1	7.561120255683205	2.9185999999999996
1310	CYP24A1	3.258707811070679	1.7043
1311	CYP26B1	563.7844982261571	9.139
1312	CYP26C1	8.68545	3.1186
1313	CYP27A1	2129.796686629593	11.0565
1314	CYP27B1	10.09521688039176	3.3356000000000003
1315	CYP27C1	4.382943252785706	2.1319
1316	CYP2A13	743.4284041294346	9.53805
1317	CYP2C9	4.708932361173975	2.2354000000000003
1318	CYP2E1	7996.206419863787	12.965100000000001
1319	CYP2U1	89.07816907719038	6.4769999999999985
1320	CYP3A5	5.378485541348436	2.4272000000000005
1321	CYP4F11	1075.6552130670125	10.071000000000002
1322	CYP4F2	2.3308400413898136	1.22085
1323	CYP4F3	5.7462204546495406e+28	95.5366
1324	CYP4F8	298.60613574864254	8.222100000000001
1325	CYP7B1	2.4992582781415624	1.3215
1326	CYP8B1	2.0183830556003506	1.0132
1327	CYSLTR1	3.289748211342489e+72	240.897
1328	CYSLTR2	8.806080300992921	3.1385
1329	CYSTM1	1.337245014406756e+44	146.58409999999998
1330	CYTH2	261.7417038361401	8.032
1331	CYTH4	5.636483189386599e+155	517.3936499999999
1332	D2HGDH	4773.2295382398825	12.22075000000001
1333	DAB2	4.438327717105835e+19	65.2666
1334	DAG1	2.069525464019129	1.0493000000000023
1335	DAGLA	14.767973866667123	3.8843999999999994
1336	DAGLB	261.5240837254876	8.0308
1337	DALIR	161.1655966061508	7.3324
1338	DAP	12050717533.55871	33.48840000000001
1339	DAPK1	8879826.144039057	23.0821
1340	DAPK2	8.320094992198817	3.0565999999999995
1341	DAPP1	1.1168808722329081e+218	724.3398000000002
1342	DAXX	1382978354665021.0	50.296699999999994
1343	DAZAP2	inf	2285.8932999999997
1344	DBF4B	11.879070095867004	3.5703499999999995
1345	DBN1	11.599574663030818	3.5360000000000005
1346	DBNDD2	35.12314189639697	5.134350000000012
1347	DBNL	6311056.025100017	22.589449999999943
1348	DCAF10	4425472.2951426385	22.077399999999997
1349	DCAF11	366168242217396.44	48.37949999999999
1350	DCAF12	inf	2204.4809999999998
1351	DCAF12L1	12.618338035578986	3.65745
1352	DCAF17	357.12863367663914	8.4803
1353	DCAF6	86433.32255493011	16.3993
1354	DCAF7	1.0845482907082289e+18	59.91179999999997
1355	DCBLD2	176.09376280891067	7.460199999999999
1356	DCLK1	2.9930160182886856	1.5816
1357	DCLRE1B	32.03772943149852	5.0017
1358	DCLRE1C	1964.300587619368	10.939799999999998
1359	DCP1A	10925.411510111964	13.415399999999991
1360	DCP2	1650700720339764.5	50.55200000000002
1361	DCST2	30.64967774105582	4.9378
1362	DCTN1	44.79916694379729	5.485400000000002
1363	DCTN1-AS1	2.5881119085009976	1.3719000000000001
1364	DCTN4	13444527478.492575	33.6463
1365	DCUN1D1	4912007833096.959	42.15944999999999
1366	DCUN1D2	14076.489809054681	13.781
1367	DCX	6.4475452806754845	2.6887499999999998
1368	DDA1	6.0555184442983976e+16	55.7491
1369	DDAH2	7.257134457469212	2.859400000000001
1370	DDIT3	1025382983648.0986	39.8993
1371	DDX17	2.055775716286189e+54	180.42380000000003
1372	DDX19A	165606.52597857447	17.337400000000002
1373	DDX31	4.022799961430577	2.0082000000000004
1374	DDX39B	67.99703810449427	6.087400000000001
1375	DDX3X	5.146937653264031e+60	201.679
1376	DDX3Y	2.7862022755790137	1.4783
1377	DDX43	2.6432263976504515	1.4023000000000003
1378	DDX51	6.613468885441744e+135	451.186
1379	DDX54	854.2413950870929	9.738499999999998
1380	DDX55	45368.39494196193	15.469400000000007
1381	DDX58	1.062410975998585e+148	491.73269999999997
1382	DDX59	401.9438036561132	8.650850000000005
1383	DDX60	2.558886635228199e+124	413.275
1384	DDX60L	3.241006595734307e+148	493.34180000000003
1385	DEDD	4617.832088147653	12.173000000000002
1386	DEDD2	8.024740729993725e+55	185.71050000000002
1387	DEFA1B	2.973767630290857e+43	144.41520000000003
1388	DEFA4	98832.64289845176	16.592699999999997
1389	DEFA5	3.9361903784577676	1.9768000000000001
1390	DEFB1	5291.64	12.3695
1391	DEFB106A	5.917139877898148	2.5648999999999997
1392	DEFB112	21.64407139210227	4.4359
1393	DEFB119	14.435007979839538	3.8514999999999997
1394	DEFB126	12.191468429170474	3.6078
1395	DEFB129	71.46673627353857	6.1592
1396	DEGS1	1.183561971882352e+29	96.57905000000005
1397	DEK	2120856700.704692	30.982000000000028
1398	DENND1A	4.958487091709327	2.3099000000000007
1399	DENND2A	2.319638518348462	1.2138999999999998
1400	DENND3	2314709.9597088704	21.14239999999998
1401	DENND4A	2.1627996079264626	1.1128999999999998
1402	DENND4B	8.883311786354796e+25	86.1993
1403	DENND5A	1.0895305944001121e+119	395.433
1404	DENND6B	2976.7038897262923	11.539500000000004
1405	DENR	7.612940578778974e+23	79.33279999999996
1406	DERL3	150.75374170417217	7.2360500000000005
1407	DES	17.466274333439166	4.1265
1408	DESI1	14184691425225.268	43.68939999999998
1409	GSDME	24.276692928811634	4.601499999999998
1410	PJVK	2.7085110938737853	1.4375
1411	DGAT2	18.116093683552023	4.1791999999999945
1412	DGCR2	10836651612.464031	33.3352
1413	DGKG	2831.2040199833928	11.4672
1414	DHDDS	28338919773320.73	44.6878
1415	DHFR	46.61104652682414	5.5426
1416	DHRS1	86517.23868407424	16.4007
1417	DHRS12	265582.39674528583	18.0188
1418	DHRS13	1265.1563753362543	10.305099999999996
1419	DHRS2	3.208279872550345	1.6818
1420	DHRS4-AS1	17.08016491924925	4.094250000000002
1421	DHRSX	35266.2	15.106000000000002
1422	DHTKD1	1026.700729553426	10.003800000000002
1423	DHX16	7.075391642741357e+21	72.58330000000001
1424	DHX34	94624846261.22412	36.4615
1425	DHX35	159.9192720655393	7.321200000000001
1426	DHX57	25.90663981916029	4.69525
1427	DHX58	5.2997361396638706e+163	543.88
1428	DIAPH1	1.3172242375883574e+32	106.69919999999996
1429	DIAPH2	7.0481785968804216e+16	55.96809999999999
1430	DICER1	622105.6140411433	19.246799999999997
1431	UTP25	2.2273063436391887	1.1552999999999995
1432	DIO2	2.404521789817601	1.26575
1433	DIO3	2.5877531448747013	1.3717000000000001
1434	DIO3OS	2.0788706577066125	1.0557999999999996
1435	DIP2B	1.211314384381677e+49	163.05104999999998
1436	SLC49A4	49937342613.18887	35.5394
1437	DIS3L2	12.723291171554491	3.6693999999999996
1438	DIXDC1	2.9762588388569764	1.5734999999999997
1439	MIR4453HG	129.05122268815913	7.011800000000001
1440	DLEC1	6.286905161051539	2.65235
1441	DLEU7	166.46210779526956	7.37905
1442	DLG5	3.509340659128079	1.8111999999999995
1443	DLGAP4	10.7719	3.4292
1444	DLGAP4-AS1	6.5445772335529915	2.7103
1445	DLK1	5.632400802393699	2.49375
1446	DLX3	8.771356656187576	3.1327999999999996
1447	DLX4	19.527021453825807	4.2874
1448	DLX5	9.61909	3.2659000000000002
1449	DMBX1	2.6357252672501525	1.3982
1450	DMGDH	5.678657892333399	2.50555
1451	DMPK	6.899060920841621	2.7864
1452	DMRT1	49.1255	5.6184
1453	DMRT2	28.15852774066318	4.8155
1454	DMRTA2	7.657110091127167	2.9368
1455	DMXL2	32773613919822.23	44.897600000000004
1456	DNAH1	147151951136501.03	47.0643
1457	DNAH3	33.970251636815306	5.0862
1458	DNAH5	17.7851	4.1526
1459	DNAJA1	1.1704945046606626e+188	624.7495999999999
1460	DNAJA4	6.3185137622017626e+29	98.9955
1461	DNAJB12	1790.9383990060676	10.806500000000003
1462	DNAJB13	13.010459404692979	3.7016
1463	DNAJB2	3.3490411660822606e+41	137.943
1464	DNAJB4	5.417397680126641	2.4375999999999998
1465	DNAJB6	54526934560.164955	35.66624999999999
1466	DNAJC13	14915569376.209637	33.79610000000001
1467	DNAJC15	7569233149.624937	32.817499999999995
1468	DNAJC16	237.99706962237735	7.894799999999999
1469	DNAJC18	3.0977055148169796	1.6312000000000006
1470	DNAJC19	2.1433983508710863	1.0999000000000017
1471	DNAJC24	21.216282714467116	4.4071
1472	DNAJC25-GNG10	84.18259047477285	6.395449999999997
1473	DNAJC28	10.22408620141045	3.3539000000000003
1474	DNAJC30	27.646021996808898	4.7890000000000015
1475	DNAJC4	4132404.3610825296	21.9785
1476	DNAJC5	21.48711671242362	4.425400000000003
1477	DNAJC5G	4.9650216202455555	2.3118000000000003
1478	DNAJC7	1828629578820.722	40.73389999999999
1479	DNALI1	192.24469802697973	7.5868
1480	DNASE1	2.6445092102851504	1.4030000000000005
1481	DNASE1L1	5.2294165758702045	2.3866500000000004
1482	DND1	54.12788079836604	5.7583
1483	DNHD1	31.86940104101344	4.9940999999999995
1484	DNM1P35	6.2151964813639005	2.6357999999999997
1485	DNM2	11.926096414234225	3.576049999999995
1486	DNM3	78593993039.91328	36.1937
1487	DNMBP	6.697858974627866	2.7437
1488	DNMT3B	2.4833713319156008	1.3123000000000002
1489	DNMT3L	5.102131207243904	2.3511
1490	DNPEP	130094.45987040471	16.989199999999997
1491	DNTT	5.251574394347857	2.39275
1492	DNTTIP1	1.5363568425720229e+28	93.63349999999997
1493	DOCK11	97529236749855.94	46.47090000000003
1494	DOCK2	1.084965428552733e+73	242.61840000000007
1495	DOCK5	37.419023373427336	5.2257
1496	DOCK9-DT	2.518212446971107	1.3324
1497	DOK2	355390882958515.8	48.3364
1498	DOK3	10872647.914740162	23.374200000000002
1499	DOT1L	2.7614002233769157	1.4654000000000007
1500	DPCD	43923.33565031918	15.422700000000003
1501	MUCL3	106.14554416078656	6.729900000000001
1502	DPEP1	45.848416431242136	5.5188
1503	DPEP3	21.35645076634272	4.416599999999995
1504	DPF1	434.617	8.763599999999999
1505	DPF2	1161949320.8098514	30.1139
1506	DPF3	5.437712967626957	2.4430000000000005
1507	DPH3	17168.78112153708	14.067499999999995
1508	DPM2	3.957590624594443e+17	58.45739999999999
1509	DPP8	451.55252411114225	8.818750000000001
1510	DPPA3	16.345255232842977	4.030799999999999
1511	DPPA4	63.0883	5.9792999999999985
1512	DPRXP4	5991.2860486192285	12.5487
1513	DPY19L1	358.5672712750851	8.486100000000008
1514	DPY19L2P1	2647.1055384586894	11.3702
1515	DPY19L3	6.67029	2.73775
1516	DPYD	857870.2881326197	19.710399999999993
1517	DQX1	144.85844665751105	7.1785000000000005
1518	DRAM1	23473529230413.895	44.41610000000001
1519	DRAP1	1.0239811109727032e+157	521.5769000000001
1520	DRAXIN	3.710593601059417	1.8916499999999998
1521	DRD3	70.76185680435101	6.1449
1522	DRD4	227.46487939637524	7.8294999999999995
1523	DSC2	10.648291013039689	3.41255
1524	DSE	2.426538919806983	1.2789
1525	DSTYK	1596.5588311325264	10.640750000000004
1526	DTD2	25.2989	4.661
1527	DTNBP1	148437.90304079046	17.179499999999997
1528	DTWD2	2.804986538276929e+107	356.9343000000001
1529	DTX1	77.48257526254918	6.2758
1530	DTX2	1970.4371254361886	10.944299999999998
1531	DTX3L	1.2557978952133721e+39	129.884
1532	DTX4	38.59119999159002	5.2702
1533	DTYMK	3.8276263449728156	1.9364500000000002
1534	DUOX2	3.4766552150602203	1.7977
1535	DUSP29	56.708771579773725	5.8255
1536	DUS4L	61.95290382043636	5.953099999999999
1537	DUSP16	864.3069787976947	9.755400000000002
1538	DUSP18	102275.42452385553	16.6421
1539	DUSP19	2.611254222656103e+180	599.3317999999999
1540	DUSP3	2.8850536483937452e+146	486.53
1541	DUSP5	178112770050.65012	37.373999999999995
1542	DUSP6	3.678757570668844e+99	330.75
1543	DUSP7	3.091913588516708	1.6285000000000007
1544	DUSP8	266043.0149490603	18.0213
1545	DUX3	15.931387337175563	3.9938000000000002
1546	DUXA	12.030294042908617	3.5885999999999996
1547	DVL1	6.501623437006297	2.7008
1548	DVL2	281.73597819042817	8.138200000000005
1549	DYDC1	5.2937864571338835	2.4043
1550	DYDC2	242260.5553478906	17.886199999999995
1551	DYM	15.386572619407907	3.9436000000000035
1552	DYNAP	17953.779981478943	14.131999999999998
1553	DYNC1LI2	8.909737182585157e+54	182.53949999999998
1554	DYNLL1	1.8737594186734226e+45	150.393
1555	DYNLRB2	2.787554477374938	1.4789999999999996
1556	DYNLT1	inf	1037.1802000000002
1557	DYSF	3.1156998606346184e+208	692.601
1558	DZIP1	2.978322539421235	1.5745
1559	DZIP1L	12.164456854740097	3.6045999999999996
1560	E2F2	1.2577181002975755e+78	259.441
1561	E2F4	1409546.8501985073	20.426799999999986
1562	EARS2	2.7707950469527587	1.4703000000000017
1563	EBI3	6.838595229371801	2.7737000000000007
1564	EBLN2	4568534.438675301	22.1233
1565	ECE1	13481855347.256933	33.6503
1566	ECHDC3	8077.538463654399	12.979699999999998
1567	ECM1	6336.629724435176	12.629499999999998
1568	RNASE2CP	14.415010673953152	3.8495
1569	ECSCR	11.903385081480605	3.5732999999999997
1570	ECSIT	9612.53	13.230699999999999
1571	ECT2L	41.98493939501476	5.3918
1572	EDA2R	453.6072849571189	8.8253
1573	EDARADD	2.308250821342763	1.2068
1574	EDC4	1.359584855809031e+19	63.559800000000024
1575	EDEM1	41.74698200015319	5.383600000000001
1576	EDEM2	8925587578.428814	33.05529999999999
1577	EDN1	9.483371151851646	3.2454
1578	EDN2	5.140825349877492	2.362
1579	EEF2K	17760.689867036246	14.116399999999999
1580	EFCAB11	93.92582644788324	6.55345
1581	EFCAB12	8.663199856140123	3.1149
1582	EFCAB6	3.4457069293279132	1.7848000000000002
1583	EFCAB7	4.394046082239188	2.13555
1584	EFHC1	3919.081880984978	11.936299999999997
1585	EFHC2	1356.901235421293	10.406099999999999
1586	EFHD1	5.893807741878395	2.5592000000000006
1587	EFHD2	2.4217469246613064e+41	137.4751000000001
1588	EFNA3	32.559350147285976	5.025
1589	EFNA4	12.875887752874224	3.6865999999999985
1590	EFNB1	341351.8393038477	18.3809
1591	EFR3A	2.5175218494957353e+39	130.887
1592	EFS	2.8780666454859993	1.5251000000000001
1593	EGF	46.86373385515763	5.5504000000000016
1594	EGLN1	5258791.983128129	22.326300000000003
1595	EGOT	10132.48205591122	13.3067
1596	EGR2	41.240788175520514	5.3660000000000005
1597	EHBP1L1	3.70753183511742e+94	314.15169999999995
1598	EHD2	57.94049078911279	5.856499999999999
1599	EHD3	2229078070.581547	31.053799999999995
1600	EHD4	634.0707430069143	9.308499999999995
1601	EHF	1614.531641783093	10.6569
1602	EHHADH	43.64667958213773	5.447799999999999
1603	EID1	64.84394681451445	6.0189
1604	EIF1	1.0486698061658382e+37	122.97990000000004
1605	EIF1AX	13902.917104930948	13.763099999999998
1606	EIF2AK4	1.9751333192199528e+105	349.784
1607	EIF2S2	11.559443183388195	3.530999999999999
1608	EIF3IP1	130.11107872897514	7.0236
1609	EIF3J	8.38843	3.068399999999997
1610	EIF4A2	1.8517502701299172e+68	226.7800000000002
1611	EIF4E3	3.507976457893291e+52	174.551
1612	EIF4EBP1	99.03043010239661	6.6298
1613	EIF4EBP2	7.754758818049589e+22	76.03750000000002
1614	EIF4EBP3	11.44384533825965	3.516499999999999
1615	EIF4G2	2.7087829054402746e+34	114.38319999999999
1616	EIF4G3	3.930911340511878e+44	148.13969999999998
1617	ELAC1	4.145654825139318	2.0515999999999996
1618	ELAVL1	2.636821662545973	1.3987999999999978
1619	ELF3	9.190860875525381	3.2001999999999997
1620	ELF4	8.066359151153216e+67	225.581
1621	ELFN1	5.352266676499395	2.4201499999999996
1622	ELMO1	3.7708767573548507	1.914900000000003
1623	ELMO3	9988.137730673085	13.286000000000001
1624	ELOVL5	9.952145896033924e+46	156.12369999999999
1625	EMBP1	546.2433496073348	9.0934
1626	EMC10	4.369444871226166	2.1274500000000005
1627	EMC2	962748.8705762682	19.8768
1628	EMC3	1.0067954280293263e+268	890.2864999999999
1629	EMC8	825.6577086416933	9.6894
1630	EMC9	3052373.339339023	21.541500000000003
1631	EMILIN2	1.1539985714402673e+27	89.89869999999996
1632	EML3	4.662785035506257e+43	145.064
1633	EML4	8.468778036987012e+23	79.48649999999998
1634	EMP1	3.2991628670589965	1.7221000000000002
1635	EMX2	3.7169003239728777	1.8941
1636	EN1	4.714157631246729	2.237
1637	EN2	98.44868290104104	6.6213
1638	ENDOD1	1.1931656023095242e+18	60.0495
1639	ENDOV	3.2743306135080252	1.7112000000000003
1640	ENG	4343.673653182014	12.0847
1641	ENHO	72.7512	6.184899999999999
1642	ENKD1	214232185.35656524	27.674600000000005
1643	ENO2	252.248	7.9787
1644	ENO4	5.726684010520119	2.5176999999999996
1645	ENOX1	19.649218107521254	4.2964
1646	ENPP6	3.4524008928100636	1.7875999999999999
1647	ENPP7	3.2199761444199986	1.6870499999999997
1648	ENTHD1	11.799877685942434	3.5606999999999998
1649	ENTPD1	3263370661132.262	41.569500000000005
1650	ENTPD3	64.45855759034478	6.010300000000001
1651	ENTPD4	29170.045173847848	14.8322
1652	ENTPD5	2.277103709873209	1.1872000000000007
1653	ENTPD6	38002.32327300428	15.213799999999999
1654	ENTPD7	1930.8227295605534	10.915
1655	ENY2	2.5382292662985814e+17	57.816599999999994
1656	EOGT	12.982533112747419	3.6985
1657	EPB41L3	1.2945558013173064e+30	100.03030000000001
1658	EPB42	9.679428987068408e+106	355.39930000000004
1659	EPC1	3.7066091612263774	1.8900999999999968
1660	EPC2	4.288282649746186	2.1004000000000005
1661	EPCAM	25.94707484910382	4.6975
1662	EPDR1	8.624255980382907	3.1083999999999996
1663	EPG5	503354649.6197685	28.907
1664	EPHA6	3.2193066388165072	1.68675
1665	EPHA8	10.34491581679795	3.370849999999999
1666	EPHB1	2.55881e+08	27.930899999999998
1667	EPHB2	2.4344569689522606	1.2836000000000007
1668	EPHX1	5.083774364623067	2.3459000000000003
1669	EPHX4	40.157568135343496	5.3276
1670	EPM2A	168.0503806191315	7.39275
1671	EPN1	5.66171097244556e+20	68.93979999999999
1672	EPN3	4.355988061344426	2.123
1673	EPOR	12.81178866018446	3.679400000000001
1674	EPPIN	4.067662551849074	2.0242000000000004
1675	EPS15	462282657.4713996	28.7842
1676	EPS15L1	12068.008522609149	13.558900000000001
1677	EPS8L3	5.296906343306924	2.40515
1678	EPSTI1	inf	2889.9
1679	EQTN	4.78759	2.2593
1680	ERAP2	inf	1100.48
1681	ERBB2	3.9438372025181447	1.9796000000000005
1682	ERCC1	151.48173078433007	7.243000000000009
1683	EREG	33.63287026177217	5.0718
1684	ERG	8.198159166300908	3.0353000000000003
1685	ERGIC2	11503070833.25135	33.4213
1686	ERI2	3.2406877065321793	1.6963
1687	ERICH1	5.383931323757813e+21	72.18915000000001
1688	ERMAP	2.4795872658137075	1.3100999999999985
1689	ERP44	1341950.476076518	20.3559
1690	ERVFRD-1	9.804200580031498	3.293400000000001
1691	ESAM	6.16239e+11	39.164699999999996
1692	ESPL1	5.038519919789598	2.333
1693	ESPNL	215.9868995916596	7.7548
1694	ESRRB	96.26904008887603	6.589
1695	ETNK1	3.8362586667902816	1.9397000000000002
1696	ETNK2	5.155813219879202	2.3662
1697	ETS2	93.10585564565675	6.540800000000004
1698	ETV2	3.86776	1.9514999999999993
1699	ETV3	268413.9262567483	18.034100000000002
1700	ETV4	47.697772883226506	5.57585
1701	ETV5	3.4953816799289705	1.80545
1702	ETV6	1.4172851227937782e+63	209.78459999999998
1703	ETV7	8.478175422431454e+23	79.48809999999999
1704	EVA1B	748218.4419267849	19.5131
1705	EVA1C	23.892733288357398	4.578500000000001
1706	EVC2	9.988028930060201	3.3202
1707	EVI2A	766.7965309895412	9.582700000000003
1708	EVI2B	1.2697025070486094e+100	332.53729999999996
1709	EVI5	2.7367503287687393e+44	147.617
1710	EVI5L	33.5886	5.069899999999997
1711	EVPL	7.717855324446818	2.9482
1712	EXD3	16.290963196233932	4.026
1713	EXO5	9.497806024274512e+18	63.04230000000001
1714	EXOC3	3.728610512433216e+20	68.3372
1715	EXOC3L4	2.8457323928461666	1.5088000000000001
1716	EXOC6	83.69676752313848	6.3871
1717	EXOC8	22.906736042080475	4.5177
1718	EXPH5	3229.287112934516	11.657
1719	EXT1	5372.210053761733	12.391300000000001
1720	EXT2	279366.59566159564	18.091800000000003
1721	EXTL1	5.373268758032734	2.4258
1722	EXTL3	2.6610765408599603e+21	71.1725
1723	EZR-AS1	338.2626318485161	8.402000000000001
1724	F13A1	2.1707797310407985e+28	94.13219999999995
1725	F2R	inf	1098.1350499999999
1726	F2RL1	4.141573690284032e+31	105.03
1727	F2RL2	2.1123516137010463	1.0788499999999999
1728	F5	557243032016014.6	48.985299999999995
1729	F8A1	2999311.6381802782	21.516199999999998
1730	F8A3	166.14510748018722	7.3763
1731	F9	14.434007456007198	3.8514
1732	FABP2	4.772019703890104	2.2546
1733	FABP6	4.059494246659245	2.0213
1734	FAM102B	3.0803622039822915	1.6231000000000009
1735	FAM104A	1.5680079921593564e+159	528.8354999999999
1736	OTULINL	15.54307450697302	3.958199999999998
1737	FAM106C	11.550632907568293	3.5299000000000005
1738	FAM110A	1.1442240180214524e+26	86.56450000000001
1739	FAM110B	2.89809	1.5351000000000001
1740	FAM111A	9.085484053695443e+133	445.00000000000006
1741	FAM111B	442.889	8.7908
1742	FAM114A1	12.124051665131326	3.5997999999999997
1743	FAM117A	1408.9454102410052	10.4604
1744	FAM117B	894021.4993094679	19.769949999999994
1745	FAM118A	2.026373337953576	1.0189
1746	FAM118B	10429018.11716267	23.314100000000003
1747	FAM120A	4.980795589822281e+40	135.19350000000009
1748	FAM120AOS	6.343154497929488e+16	55.81605000000002
1749	FAM126B	3.18528483451589e+17	58.1442
1750	RTL8C	170665948.76992458	27.346600000000002
1751	NIBAN1	inf	1286.45
1752	FAM131B	23.110875359606943	4.5305
1753	FAM131C	3.669033303843844	1.8753999999999997
1754	FAM133B	3.6601429619414527	1.8719000000000108
1755	FAM135A	13.422206936499146	3.746549999999999
1756	FAM135B	29.939951930604803	4.904
1757	FAM13A	881.8564374882436	9.784399999999998
1758	FAM13A-AS1	6484.142133566622	12.662700000000001
1759	FAM13B	1738825142329.117	40.661249999999995
1760	FAM149B1	2773161.103902305	21.40310000000001
1761	FAM151B	5.8897238811811174	2.5581999999999994
1762	FAM153A	5.113460656515969	2.3543000000000003
1763	FAM156A	49.22775354012211	5.621399999999994
1764	FAM156B	119589519088.01582	36.7993
1765	FHIP1A	19.739314716951945	4.303
1766	FHIP1B	352.0654878713675	8.459699999999998
1767	FHIP2A	2.1951840738400437e+43	143.977
1768	FAM161B	3351.7527179408135	11.710700000000001
1769	FAM162B	8.482561589627956	3.0845000000000002
1770	FAM166B	7.748408416454091	2.9539
1771	FAM167A-AS1	8.615293822185432	3.1068999999999996
1772	FAM168A	6890.533630520108	12.750399999999999
1773	FAM169B	2.6390158215457893	1.4000000000000004
1774	FAM170B	2.9739207389523685e+19	64.689
1775	FAM174A	69.58960917771142	6.120800000000003
1776	ABRAXAS1	2.7512889643260344e+151	503.0712500000002
1777	ABRAXAS2	43.1384	5.430900000000008
1778	FAM177A1	6.04524	2.5958000000000006
1779	LINC02209	2091.4676967142914	11.0303
1780	FAM184A	74766.27310668911	16.190099999999997
1781	MINDY3	9017819145593344.0	53.0017
1782	MINDY4	10.673785357422155	3.4160000000000004
1783	FAM189B	7880.11	12.943999999999999
1784	PSME3IP1	14377405.306616677	23.777300000000004
1785	GASK1A	7.206506233830087	2.8492999999999995
1786	GASK1B	1.2876869593424661e+22	73.44720000000001
1787	FAM199X	4678.401617956315	12.191799999999999
1788	TAFA2	7.128754310792624	2.83365
1789	FAM200B	2105.29	11.039800000000001
1790	TASOR2	546.698	9.0946
1791	FAM20B	1146203225603.1694	40.06
1792	FAM210B	2.5348786410781992e+35	117.60940000000002
1793	INKA1	600831.1143781648	19.196599999999997
1794	PRXL2A	5.130861076652705e+32	108.66089999999986
1795	PRXL2B	4.806211045397816	2.264900000000001
1796	FAM214B	2.0265987695592824e+37	123.93040000000002
1797	FAM218A	6.173976535798092	2.6261999999999994
1798	FAM219A	224444.62166414692	17.776000000000003
1799	FAM221A	34.82134441814301	5.1219
1800	FAM222B	42.60349847173207	5.412900000000008
1801	FAM227A	3.6522866505124227	1.8688000000000002
1802	FAM228A	58.62320748210519	5.873399999999999
1803	FAM24A	6.599697960049934	2.7224
1804	FAM24B	175.31431602613583	7.453800000000001
1805	CALHM6	2.8014067010852764e+48	160.93869999999998
1806	SHLD2	4.306900517436834	2.106649999999995
1807	FAM3A	1395.6292267420877	10.446700000000021
1808	FAM3B	46.47071702086669	5.53825
1809	FAM3D	3.8895412303209924	1.9596
1810	DENND10	5.1965849105852875e+44	148.542
1811	TENT5A	inf	1301.35
1812	TENT5C	3.050483870158334e+20	68.04759999999987
1813	TENT5D	8.294183697237873	3.0520999999999994
1814	FAM47A	7.970664477199289	2.9947
1815	CYRIA	2.7065182239285546e+20	67.875
1816	CYRIB	26614621537.14086	34.63149999999999
1817	FAM53B	393430.6966868986	18.585750000000004
1818	FAM53C	6.216540455122333e+85	285
1819	PIMREG	3.7620003941127718	1.9115
1820	RIPOR1	6.38073397657511e+17	59.14650000000003
1821	RIPOR2	9.384897530927809e+116	388.57399999999984
1822	RIPOR3	340.0257040565084	8.4095
1823	FAM71A	2.515246858407163	1.3306999999999993
1824	FAM71F1	2.1358347060104674	1.0947999999999998
1825	FAM72A	20.085047943177706	4.328050000000001
1826	FAM78A	6389625.740475797	22.6073
1827	FAM78B	12.66346230988098	3.6626
1828	FAM81B	396.06681008503585	8.6296
1829	FAM83C	9.337264814547739	3.223
1830	FAM83F	1087361.3324893797	20.0524
1831	FAM86B3P	3.811476550000193	1.9303500000000002
1832	FAM86C1P	2.4168032010066924	1.2731000000000003
1833	FAM89A	7.362011483064182	2.8801000000000005
1834	FAM8A1	1.101982968837413e+64	212.744
1835	FAM95B1	75.81440046005109	6.2444
1836	FAM9A	11.377407879186633	3.5080999999999998
1837	FANCB	81.60298380219957	6.350549999999999
1838	FANCD2OS	6.635936127179059	2.7303
1839	FANCL	256.66628685855494	8.003749999999998
1840	FANK1	147.44161822071774	7.204
1841	FAP	50.96023410291511	5.6713000000000005
1842	FAR1	4.342452317267883e+21	71.87900000000002
1843	FAR2	1.4048380419372843e+23	76.8948
1844	FASTK	411576.1905528744	18.650800000000004
1845	FASTKD1	21.475205027854937	4.424599999999998
1846	FAT1	2.25308	1.1719
1847	FAT2	8.34146	3.0603
1848	FAT4	26.235529455755877	4.71345
1849	FAXDC2	4.8229002227398746e+32	108.57159999999999
1850	FBN1	28.226923686309647	4.819
1851	FBN2	419472211.5991362	28.64399999999999
1852	FBP1	739351.0474208881	19.495900000000006
1853	FBXL13	198.7209272213059	7.634599999999999
1854	FBXL16	796.3727245796628	9.6373
1855	FBXL19	59.178449799276784	5.8870000000000005
1856	FBXL2	135.25142649570273	7.0795
1857	FBXL22	15.605687384442273	3.9640000000000004
1858	FBXL5	103366968.71287718	26.623199999999997
1859	FBXO11	1.7044004136431057e+60	200.08495000000005
1860	FBXO15	21.090187263206527	4.398499999999999
1861	FBXO25	5.19888	2.3782
1862	FBXO27	2.09682	1.0682
1863	FBXO3	17.788216946259816	4.152849999999999
1864	FBXO33	325139.6557714708	18.310700000000026
1865	FBXO38	15277082460.584658	33.83064999999999
1866	FBXO42	304208.30201659637	18.214700000000004
1867	FBXO43	36.00686277514844	5.1701999999999995
1868	FBXO46	1186.420733620564	10.212400000000002
1869	FBXO6	4.101288318915213e+72	241.215
1870	FBXO7	4.210273230813398e+149	497.041
1871	FBXW2	25.496900974602212	4.672250000000002
1872	FBXW5	3008.4402736656425	11.5548
1873	FBXW7	87732010.83486763	26.3866
1874	FBXW8	14.339273235981466	3.8419
1875	FBXW9	136243835610.8203	36.9874
1876	FCAR	3.887923951925409	1.9589999999999996
1877	FCER1A	2.8861861328499125e+165	549.6473000000001
1878	FCGR1A	2.436398357308175e+105	350.08719999999994
1879	FCGR1B	3.233685957977565e+152	506.62624999999997
1880	FCGR2A	8.169014089551059e+190	634.1964999999999
1881	FCGR2B	668383093.2549973	29.316100000000006
1882	FCGR3A	6.805732663497103e+16	55.91759999999999
1883	FCGR3B	2.8142631339261404e+240	798.755
1884	FCGRT	1.6472288386061877e+116	386.06370000000004
1885	FCHO1	15.334401985078545	3.9387000000000043
1886	FCHO2	1223.6709937733433	10.256999999999998
1887	FCN1	inf	3462.3342000000002
1888	FCRL5	3.6520335020665504	1.868700000000004
1889	FDPSP2	13.912405664097884	3.7983000000000002
1890	FDX1	71.37267798672939	6.157299999999999
1891	FDXACB1	213.36799806784515	7.7372
1892	FDXR	2.5671186899130776	1.3601500000000004
1893	FECH	92794.4	16.501749999999998
1894	FER	59.55496982501725	5.896150000000002
1895	FER1L6	168.18439021749725	7.3938999999999995
1896	FERMT1	86.27675437500292	6.4309
1897	FERMT3	9.455172753454414e+23	79.64545000000004
1898	FES	6.969210618534977e+50	168.897
1899	FEV	29.43580138060958	4.8795
1900	FEZ2	2.3792559668258925e+37	124.16185000000002
1901	FEZF1-AS1	298361.11545688455	18.1867
1902	FFAR2	inf	1634.89
1903	FFAR3	2992.8411663845477	11.547299999999998
1904	FGD2	1.8557855709397748e+63	210.17349999999993
1905	FGD3	1.2283761521301235e+80	266.05099999999993
1906	FGD6	2.775023521488424	1.4725000000000001
1907	FGF1	3.7140674092269164	1.8930000000000002
1908	FGF16	423.05458202049414	8.7247
1909	FGF18	3.1346405101994357	1.648299999999999
1910	FGF23	12.190200922768978	3.6076500000000014
1911	CEP43	61.392903636816975	5.940000000000001
1912	FGFR1OP2	2.2088569654665346	1.1433000000000106
1913	FGFRL1	3188.915159218827	11.6388
1914	FGG	2.7045714285364246	1.4354000000000002
1915	FGL2	inf	1960.18
1916	FGR	1.4884827221365402e+269	894.1724999999999
1917	FHDC1	163.4267119787008	7.3525
1918	FHL3	48994474398.79209	35.51190000000001
1919	FHOD1	164.65471330455293	7.363299999999995
1920	FIBIN	14.718920892798629	3.8796
1921	FIG4	1.103226532058445e+31	103.12150000000001
1922	VEGFD	389.7485917707947	8.6064
1923	FILIP1L	2.332213718940954	1.2216999999999993
1924	FIP1L1	10011.70453804185	13.2894
1925	FIRRE	6.921813162559834	2.79115
1926	FITM1	8.329904756388483	3.058299999999999
1927	FIZ1	31006.863993677023	14.920300000000001
1928	FJX1	3.9822947327527776	1.9935999999999998
1929	FKBP14	8.525946528918344e+21	72.8524
1930	FKBP15	42350.752983096674	15.370100000000008
1931	FKBP1A	3774350954140153.0	51.745149999999995
1932	FKBP1AP1	32256.448876633145	14.9773
1933	FKBP4	1036.8561227269051	10.018
1934	FKBP5	2.282573011655129e+158	526.0553000000001
1935	FKBP8	2715990769889287.0	51.27040000000001
1936	FKRP	48.38205019934108	5.596399999999999
1937	FKTN	6.149694850808228e+181	603.8894999999998
1938	FLCN	1174.6783033498311	10.1981
1939	LINC02076	14.96790082981648	3.9038000000000004
1940	FLOT1	1463.594313335098	10.515299999999968
1941	FLOT2	2.914396530763887e+114	380.24299999999994
1942	FLRT2	79.82119652541803	6.318699999999999
1943	FLVCR1-DT	314288820714.47046	38.193299999999994
1944	FLVCR2	124.18955240604589	6.956400000000002
1945	FMNL2	9053850.161888994	23.110100000000003
1946	FMNL3	83.257	6.3795
1947	FMO5	84.40754155754894	6.3993
1948	FMOD	3.279554840709484	1.7135
1949	FN3K	5.561214561714493	2.4753999999999996
1950	FNBP1L	7.291420980615664	2.8662
1951	FNBP4	279.8286754382321	8.128399999999942
1952	FNDC3B	3.198589229669795e+45	151.164
1953	FNIP1	2133019486.9897654	30.99024999999999
1954	FNIP2	359292.67563495296	18.454800000000002
1955	FNTB	9.32235396318865e+18	63.0154
1956	FOLH1B	9.157793284789479	3.1950000000000003
1957	FOLR3	4.671894303473812e+46	155.03269999999998
1958	FOSL2	243.23381504545378	7.9262000000000015
1959	FOXC1	538.1632255278193	9.0719
1960	FOXC2	2.5899064728501067	1.3728999999999996
1961	FOXE3	18.841605530812835	4.235849999999999
1962	FOXF1	2528.734751693028	11.3042
1963	FOXG1	3770.6564628501565	11.880600000000001
1964	FOXJ1	118.76780498832422	6.892
1965	FOXK1	550.1190299737152	9.1036
1966	FOXN2	1436520495576974.0	50.3515
1967	FOXN3	804.0826553207107	9.6512
1968	FOXN3-AS1	6.9914902418319285	2.8056
1969	FOXO3	7.427117533471068e+80	268.647
1970	FOXO4	2.5460730848984727e+65	217.27360000000002
1971	FOXO6	16.139791093488036	4.012549999999999
1972	FOXP1-IT1	2.0204980665331205e+53	177.07690000000002
1973	FOXR1	5.623818365818595	2.49155
1974	FOXRED2	1028.2675642767088	10.006
1975	FOXS1	614.2576032159378	9.2627
1976	FPGS	3.6616654891848284	1.8724999999999996
1977	FPGT	8.68665	3.1188000000000002
1978	FPR1	inf	2741.47
1979	FPR2	1.9973730597342173e+23	77.40244999999999
1980	FRAT1	8.8934e+13	46.33779999999999
1981	FRAT2	9.479969589190427e+143	478.28060000000005
1982	FREM2	2.50064	1.3223
1983	FRMD3	8.356512435399525e+32	109.365
1984	FRMD4B	63.042375810103906	5.978249999999999
1985	FRMD8	1681323277.1080468	30.64694999999999
1986	FRMPD4	7.786634993265903	2.9609999999999994
1987	FRRS1	20.541220501949145	4.36045
1988	FRY	4.097091179759966	2.0345999999999993
1989	FRZB	4.30615	2.1064
1990	FSCB	12.915664807151927	3.6910500000000006
1991	FSCN1	5.046908741584658	2.335400000000007
1992	FSCN3	7799.684217292499	12.9292
1993	FSTL1	1115.5194863109723	10.1235
1994	FSTL3	39.869123949307465	5.3172000000000015
1995	FSTL4	11.650742536934628	3.54235
1996	FTCD	4.722497392375524	2.23955
1997	FTH1	22962875.85995106	24.452799999999968
1998	FTH1P3	13292560669.37019	33.62990000000002
[truncated: 4,922 more rows]

## Sheet: Fluzone-TIV-Male-7.0-0.0
	gene_name	average_gene_expression	average_log_gene_expression
0	A1BG	68.17873846867755	6.0912500000000005
1	A2M	2.3039349757674454	1.2041
2	A4GALT	8.371580384299534	3.0654999999999997
3	AAGAB	11568764244434.512	43.3953
4	AARS2	2887320.8429369694	21.4613
5	AASDH	4.948872932592472	2.3070999999999984
6	AATK	10.332374963255573	3.3690999999999995
7	ABCA1	1.6593570090462386e+81	269.807
8	ABCA11P	208.94797981463094	7.707000000000001
9	ABCA2	1154.8181723977364	10.1735
10	ABCA6	3.225784361785849	1.68965
11	ABCA7	8187353267.532339	32.9308
12	ABCB1	200348.19686503668	17.612150000000003
13	ABCB10	11372384374135.262	43.370599999999996
14	ABCB11	6.214765691702338	2.6357
15	ABCB4	127.33630534418228	6.992500000000003
16	ABCB6	1370.3227370786228	10.420299999999997
17	ABCB7	36085888237259.87	45.036500000000004
18	ABCC10	44440.88726322361	15.439600000000002
19	ABCC2	2.1854039922902997	1.1279
20	ABCC3	2049.704187164203	11.001199999999997
21	ABCC5	353001726.81673014	28.3951
22	ABCC6	2.8310750604415222	1.50135
23	ABCC6P1	3.789217624742841	1.921899999999999
24	ABCC9	6.2436947211845535	2.6423999999999994
25	ABCD3	197722251.6344283	27.5589
26	ABCD4	27.944646114546117	4.8045
27	ABCF3	430.0617462937346	8.7484
28	ABCG1	19.029951768674955	4.2501999999999995
29	ABCG4	5.901983960329819	2.5611999999999995
30	ABCG8	7.584215721029163	2.923
31	ABHD1	13.64499537031859	3.770299999999999
32	ABHD12	11.589127094629035	3.534700000000001
33	ABHD13	4.727737714894595	2.24115
34	ABHD15	7500.130588658935	12.872700000000002
35	ABHD17B	3503.7885570895387	11.7747
36	ABHD17C	45820.322740196236	15.483699999999999
37	ABHD2	48988.31333118216	15.5801
38	ABHD3	1.3851200012114562e+53	176.532
39	ABHD4	504.0419500122319	8.9774
40	ABHD5	8.075581775204313e+19	66.1302
41	ABHD8	2.8215736344388946	1.4965000000000046
42	ABL1	7.329932942495228	2.8737999999999992
43	ABLIM1	35305.369612697395	15.10759999999999
44	ABLIM2	14.89958249483886	3.8972
45	ABR	162.7597320269819	7.346600000000002
46	ABRA	2.146818164350514	1.1022000000000003
47	ABT1	18.945719173233435	4.2438
48	ABTB1	1.4457638765720803e+127	422.417
49	ACAA1	116117945890.54762	36.7568
50	ACAA2	10463.660375861498	13.353099999999998
51	ACACA	103.1071092542402	6.688000000000002
52	ACAD10	12527678126.993769	33.54440000000001
53	ACAD11	57.96459257328912	5.857100000000003
54	ACAD8	116.51727045128327	6.864400000000003
55	ACAD9	6.549569127158616	2.7113999999999976
56	ACADL	12088.101005030312	13.5613
57	ACADSB	33.84920393947494	5.081049999999999
58	ACAP1	28762.47093240838	14.81189999999998
59	ACAP2	1.780321879993542e+20	67.2707
60	ACBD4	7.226013749994084	2.8531999999999997
61	ACCS	3.077907766318715	1.6219500000000053
62	ACCSL	7.228268012522217	2.85365
63	ACE	12.187243920280086	3.6073000000000004
64	ACER2	255.67193588220542	7.998149999999999
65	ACER3	5.13727682995618e+23	78.76535000000001
66	ACIN1	2692.8161146412276	11.394900000000007
67	ACO1	5864.530910991372	12.517799999999994
68	ACOT11	3.2769416860257823	1.71235
69	ACOT12	1883.4995849061424	10.879199999999999
70	ACOT13	29.75375816362139	4.895
71	ACOT2	112.22886723906052	6.8103
72	ACOT4	2870.925145752273	11.4873
73	ACOT7	4.514918670659369	2.1747
74	ACOT8	3.2391156964522407	1.6955999999999989
75	ACP3	1213379.9947596316	20.2106
76	ACP4	2.7650393270441955	1.4672999999999998
77	GCNA	95176363.68154863	26.5041
78	ACSF3	2.0190826950937724	1.0137
79	ACSL1	2.040926622615449e+81	270.10540000000015
80	ACSL4	3.8415805385359425	1.9417
81	ACSL5	4.331900182103698	2.1149999999999998
82	ACSM3	111.26067861722463	6.7978
83	ACSS1	10167991761046.162	43.20910000000001
84	ACSS2	5719532168.586876	32.413250000000005
85	ACSS3	6.332608980104914	2.6628000000000007
86	ACTG1P4	3.4836507615768317	1.8006000000000002
87	ACTL6A	5.9118103959634425	2.563600000000008
88	ACTL6B	2.9131904079265087	1.5426000000000002
89	ACTN1	3.734348857624789e+119	397.2103000000001
90	ACTN2	5.495687611019685	2.4583
91	ACTN3	128	7
92	ACTN4	7.140147203396549e+23	79.24029999999999
93	ACTR10	1.7791922228388144e+17	57.304
94	ACTR1B	28.4943	4.832599999999985
95	ACTR3B	5.086417904599965	2.3466499999999995
96	ACTR5	6389.56	12.6415
97	ACVR1	20053.966542067577	14.291600000000003
98	ACVR2A	663.0160570496273	9.3729
99	ACYP1	10099156254858.367	43.199299999999994
100	ADAM10	148206.58251278856	17.1773
101	ADAM17	64.2667	6.006
102	ADAM19	68.91518495005572	6.106750000000005
103	ADAM29	2.770987110486564	1.4704000000000002
104	ADAM30	3.9493083132019096	1.9815999999999998
105	ADAM33	5.016739408063443	2.3267500000000005
106	ADAM8	1.9818334557027597e+45	150.47360000000003
107	ADAM9	7.1275190988308195	2.8334
108	ADAMTS10	4.887849959612229	2.2892
109	ADAMTS15	4.561157536871001	2.189399999999999
110	ADAMTS18	66.59998743501191	6.05745
111	ADAMTS5	145.55292281944944	7.1854000000000005
112	ADAMTS6	131.4527032283268	7.038399999999999
113	ADAMTSL3	2.2571464067060423	1.1745
114	ADAMTSL5	346.28113906223587	8.4358
115	ADAP1	1.5943786449652e+18	60.46770000000001
116	ADARB1	38372.89523660469	15.227799999999995
117	ADAT2	1013.5137878248947	9.985149999999999
118	ADAT3	766.3183275962824	9.581800000000001
119	ADCK2	69452135333.76448	36.01530000000001
120	ADCY4	26164.08162631968	14.675299999999996
121	ADCY7	1.2685295732613645e+30	100.001
122	ADD2	24.095636398417927	4.5907
123	ADD3	3.1299343438419064e+38	127.87939999999998
124	ADH1B	3.309928379001298	1.7268
125	ADH5	3.962469965397554	1.9864000000000015
126	ADH6	12.549865522372471	3.6495999999999995
127	ADHFE1	138922014.93143654	27.049699999999998
128	ADIPOQ	21.270764772379867	4.4108
129	ADIRF	198.37686828569906	7.632099999999999
130	ADK	2869.731409797669	11.4867
131	ADM	6.694029317700964e+307	1022.57
132	ADNP	17140430.393958807	24.030900000000003
133	ADNP2	24.824624664461677	4.6337
134	ADORA2B	1194.3417546633902	10.222
135	ADRA2A	3.817160900128738	1.9324999999999992
136	ADRB1	3.307864182153358	1.7258999999999998
137	ADRB2	5.998001622552201e+22	75.6669
138	ADRB3	7.45599	2.8984
139	ADRM1	795636.5352514589	19.60174999999998
140	ADSL	62.86564852221044	5.974199999999996
141	ADSS1	10.766668464584638	3.4285
142	ADTRP	106411.90219034087	16.699299999999994
143	AEBP1	4004.204663604103	11.967300000000002
144	AEBP2	396153.49371977185	18.5957
145	AEN	2613.6495578608756	11.351849999999999
146	TLE5	2.6071934411018523e+25	84.4307
147	AFAP1L1	95.94927498430171	6.5842
148	AFAP1L2	85.27198880588938	6.414
149	AFF1	12785.31424522113	13.642200000000003
150	AFF2	9.905982003592198	3.3083
151	AFF4	859138638243.6912	39.64410000000001
152	AFG3L1P	3.0824980885147384	1.6240999999999999
153	AGA	4871151525427.042	42.1474
154	AGAP1	77.78930973105605	6.2815
155	AGAP6	5629389907014818.0	52.3219
156	AGBL2	13.473941167800579	3.7521000000000004
157	AGBL5	2.9696646014509667	1.5703000000000005
158	AGFG1	4.292743584949981	2.101899999999997
159	AGFG2	7.025252113958892	2.81255
160	AGGF1	10348727.16855324	23.30295000000001
161	AGK	82602.62449471702	16.3339
162	AGO1	4.127590936377563	2.0453000000000117
163	AGO4	154284267466.7966	37.166799999999995
164	AGPAT1	71.43702027318433	6.1586
165	AGPAT4	57749924128.51713	35.7491
166	AGPAT4-IT1	58.485212814681674	5.870000000000001
167	AGR2	14.584863712523202	3.8663999999999996
168	AGTPBP1	4.893688890239766e+17	58.7637
169	AGTRAP	5294.394563470995	12.370249999999999
170	AHCTF1	115.95329444953401	6.857399999999998
171	AHCYL2	18768.16524050031	14.195999999999998
172	AHDC1	128.36428102092748	7.0041
173	AHR	1.5852752925015364e+175	582.002
174	AHRR	2.1272653457863693	1.089
175	AHSA2P	2.934275432791142e+39	131.10819999999998
176	AICDA	136.6744727662055	7.0946
177	AIF1	2.437436071026865e+270	898.206
178	AIFM1	11.760683474400217	3.5558999999999994
179	AIG1	7221.585998425169	12.8181
180	CRYBG2	3.55192	1.8286000000000002
181	AIRE	1.162967683484886e+158	525.0824499999999
182	AK1	64.62856260153174	6.014100000000003
183	AKAP10	155747248002675.25	47.14619999999999
184	AKAP11	5.1576804315622336e+17	58.83949999999999
185	AKAP13	19730599151134.93	44.16549999999995
186	AKAP17A	2.2754996397209313e+70	233.72115000000008
187	AKAP3	3.5200599510900257	1.8156
188	AKAP8	4192115821185156.5	51.89660000000001
189	AKAP8L	1218014.603500641	20.21609999999999
190	AKAP9	9.655158882879569	3.2712999999999997
191	AKIRIN1	3496382109315.266	41.669
192	AKIRIN2	4.4965057057833996e+39	131.724
193	AKNA	2.9679115754313054e+41	137.7684999999999
194	AKR1C3	1.3190968395454894e+16	53.5504
195	AKR1C4	539.8818851083679	9.076500000000001
196	AKR1D1	inf	1258.19
197	AKT1	1.4220163987328293e+20	66.94650000000001
198	AKT1S1	212.95429246653455	7.734400000000001
199	AKTIP	1.7083023559868086e+28	93.7866
200	ALAD	6.023909099604482	2.5907
201	ALCAM	112.40792951780581	6.812600000000003
202	ALDH18A1	52696360.899098225	25.651200000000003
203	ALDH2	3.837632809619108e+35	118.20770000000002
204	ALDH3B1	7.189044330643347	2.8458000000000006
205	ALDH3B2	2.0063871312606403	1.0046
206	ALDH9A1	2.565952194101726e+18	61.154199999999946
207	ALG1	1634.6884636099435	10.6748
208	ALG10	7.520351005786867	2.9108
209	ALG10B	45.248560778657165	5.4998
210	ALG13	162007.3790091293	17.3057
211	ALG6	6.502979895636785e+32	109.00280000000001
212	ALG9	874137.0728822732	19.737500000000004
213	ALKBH3	9783.262929125212	13.256100000000004
214	ALKBH6	126274.16707626652	16.946200000000005
215	ALKBH8	6.9062377480819634	2.7879000000000005
216	ALMS1	2.513329809443283	1.3295999999999992
217	ALOX15B	13.40129023037556	3.7443
218	ALOX5	31.637199628935132	4.98355
219	ALOX5AP	1.8858262212122094e+203	675.2665999999999
220	ALOXE3	62.236973473898615	5.9597
221	ALPK1	1.2059925360362518e+74	246.093
222	ALPP	inf	1524.7199999999998
223	ALPG	24.328913709480194	4.6046
224	ALS2	4598717.038559283	22.132800000000003
225	FLACC1	43.89850794214677	5.456099999999999
226	AMBP	52.79392415760348	5.7223
227	AMBRA1	8.803028874929103	3.138000000000001
228	AMD1	1.8156447005438403e+22	73.94290000000001
229	AMHR2	5.014827236249172	2.3262
230	AMIGO1	2.3803933623306093	1.2511999999999999
231	AMOTL1	2.818836890396905	1.4950999999999999
232	AMOTL2	414439	18.6608
233	AMT	526624718.96947885	28.972199999999987
234	AMY1A	72.73107524874332	6.1845
235	AMY1B	68.49847669930398	6.098000000000001
236	AMY2A	7.579748606032634	2.9221500000000002
237	AMZ2	606.4311286475038	9.244200000000006
238	ANAPC1	160450161.40501598	27.25755000000001
239	ANAPC10	3.5704353610353645	1.8361000000000018
240	ANAPC13	1.753007774365984e+38	127.04309999999998
241	ANAPC2	872.7048471935041	9.76935
242	ANAPC4	8.807650081905167e+30	102.79659999999998
243	ANAPC5	5.2078524850864825e+36	121.97
244	ANAPC7	2241.890345543244	11.1305
245	ANGEL1	3.489934597214881	1.803200000000004
246	ANGPT1	6.601299250991633	2.7227500000000013
247	ANGPTL6	32.735860563035914	5.032799999999999
248	ANKAR	100.16259258357893	6.6462
249	ANKDD1A	5248959.371393703	22.3236
250	ANKH	2.669278800903393	1.4164500000000002
251	ANKHD1	39.53613672925807	5.3051
252	ANKIB1	938892.2018773241	19.840599999999995
253	ANKLE2	47840576225211.25	45.443299999999994
254	ANKMY1	29.23652621047838	4.8697
255	ANKMY2	58.29094963126913	5.8652000000000015
256	ANKRA2	1.7197519384514368e+16	53.93305000000001
257	ANKRD10	2025.4124367481602	10.984000000000009
258	ANKRD11	1950863532218.6404	40.82724999999999
259	ANKRD12	2.2305088444443482e+33	110.781
260	ANKRD13A	2.179597064164028e+69	230.33709999999996
261	ANKRD13D	119.10993965003436	6.8961500000000004
262	ANKRD2	2.0546604556117933	1.0389000000000002
263	ANKRD20A1	700.9413868464018	9.45315
264	ANKRD23	12.383523845573013	3.63035
265	ANKRD26	6.394803373464555	2.6769
266	ANKRD27	250.4016051176618	7.968100000000003
267	ANKRD28	142336.8807660122	17.118949999999998
268	ANKRD34C	2210.7190866783635	11.1103
269	ANKRD36B	68939.82423274238	16.073050000000002
270	ANKRD39	4933.514384550014	12.2684
271	ANKRD44	7068710934.491672	32.7188
272	ANKRD46	38.9783	5.2845999999999975
273	ANKRD49	25691.437599153818	14.649000000000001
274	ANKRD50	1501632.1363746524	20.5181
275	ANKRD52	2.3560987379176757	1.2363999999999997
276	ANKS1A	516221760153.1965	38.9092
277	ANKS1B	2.0033298754112643	1.0024000000000002
278	ANKUB1	2538.7453909551755	11.3099
279	ANKZF1	16770.057324801048	14.0336
280	ANP32A	320333624.34181887	28.255
281	ANP32AP1	2193.6231709981867	11.099100000000007
282	ANP32C	100.21120356877665	6.6469000000000005
283	ANPEP	5.04068574684058e+42	141.855
284	ANTXR2	4.112502850837904e+35	118.30749999999998
285	ANXA1	2.9056826971055745e+72	240.71769999999992
286	ANXA10	2.259024629330087	1.1756999999999997
287	ANXA11	2.230653141472225e+19	64.2741
288	ANXA2P2	1.534964549690166e+281	934.0800000000017
289	ANXA2P3	27.813241720481777	4.797700000000001
290	ANXA3	4.2877505567892865e+74	247.92289999999997
291	ANXA6	15901946.10722473	23.922699999999992
292	ANXA7	3.5932766147194215	1.8452999999999946
293	AOAH	8950563895835664.0	52.99090000000001
294	AP1AR	44.38806765196924	5.4721
295	AP1G1	26900240126.293423	34.6469
296	AP1M1	132088665228300.8	46.90850000000006
297	AP1S1	27.060188800433508	4.758099999999999
298	AP2A2	4.401514437464565	2.1380000000000052
299	AP3B1	8.86297e+11	39.68900000000002
300	AP3M1	1.8694813802605602e+20	67.34120000000001
301	AP3M2	454241.50229876547	18.793099999999995
302	AP3S1	22177.359748005816	14.436800000000005
303	AP3S2	28.838015835331486	4.8499
304	AP4B1	6.825574503957594e+16	55.92180000000002
305	AP4E1	263145.28144443774	18.005499999999998
306	AP5M1	4.213006086053309	2.074849999999998
307	AP5S1	76215.66857532768	16.2178
308	AP5Z1	168.0212622302407	7.392499999999998
309	APAF1	5.268542173295183e+23	78.8017
310	APBB1IP	3.124418469687512e+214	712.536
311	APBB3	8.049177880185805e+27	92.70089999999999
312	APEX2	3.5761320263193013	1.838399999999993
313	APH1B	1.809954985995062e+23	77.2603
314	APLF	284.82855929301627	8.15395
315	APLN	35.72841478344232	5.159
316	APLNR	7.011387641856135	2.8096999999999994
317	APMAP	1.8302533501008287e+91	303.168
318	APOBEC3D	1701764.5333948631	20.6986
319	APOBEC3H	4.447208362391033	2.1529000000000003
320	APOBR	1922093578804529.5	50.77160000000001
321	APOC3	16.441841659465954	4.039300000000001
322	APOL4	2.469895494143478	1.3044499999999999
323	COA8	6.828851130801698e+75	251.916
324	APPBP2	166271506176.60678	37.274750000000004
325	APPL1	113631.24032499733	16.794000000000004
326	AQP3	1850.7572952200026	10.8539
327	AQP7P1	4.438893206881995	2.1502000000000017
328	AQR	326079838.2330497	28.280649999999994
329	ARAP1	996.6892791380349	9.960999999999999
330	ARAP2	14200.951728677703	13.793700000000001
331	ARAP3	3.3405369624403e+63	211.022
332	ARCN1	4.505514681607055e+43	145.01459999999997
333	AREG	2.978818040443748	1.5747399999999998
334	ARF1	4.505227626478261	2.171599999999998
335	ARF4	3418417426333489.0	51.602250000000026
336	ARF5	3557251213648.8228	41.693899999999985
337	ARFGEF1	121401896261.6782	36.821
338	ARFIP1	13.254404973325197	3.728399999999999
339	ARG2	4.56053	2.1891999999999996
340	ARGLU1	2.591048909737275e+166	552.8136000000002
341	ARHGAP12	4629419.919417809	22.142400000000002
342	ARHGAP15	411523620.6520739	28.6164
343	ARHGAP17	91.91318967039643	6.522199999999998
344	ARHGAP19	4.028078836986818e+43	144.853
345	ARHGAP22	3.984779792532217	1.9945
346	ARHGAP24	2726.245938055872	11.412700000000001
347	ARHGAP26	150478.72452363817	17.1992
348	ARHGAP27	18.82724499986147	4.234750000000005
349	ARHGAP30	9.241290251277203e+18	63.00279999999998
350	ARHGAP31	85.18337582231955	6.4125
351	ARHGAP32	17029113.529519763	24.021500000000003
352	ARHGAP33	3352021.5653008143	21.6766
353	ARHGAP35	4.323500931110653	2.1121999999999996
354	ARHGAP9	7.514120939133106e+144	481.2672499999999
355	ARHGDIB	3.6901418582882784e+250	832.3657000000003
356	ARHGEF1	1.777678328997017e+18	60.62469999999999
357	ARHGEF11	5.302967842793975	2.4068000000000005
358	ARHGEF18	1154268277074520.0	50.03590000000008
359	ARHGEF19	1248.0845882130163	10.285500000000003
360	ARHGEF2	1.8104551140033477e+80	266.611
361	ARHGEF26	3369.6896282861053	11.7184
362	ARHGEF28	83.54606649539703	6.3845
363	ARHGEF35	199.60443970849877	7.641
364	ARHGEF39	2.5119365098066857	1.3287999999999998
365	ARHGEF40	96645552.01329076	26.526199999999996
366	ARHGEF9	5612.002747778286	12.454300000000002
367	ARID1A	111866280.97099233	26.737199999999973
368	ARID2	90.48771287274457	6.499649999999999
369	ARID3A	2.0277054666641e+41	137.219
370	ARID3B	3.130353798958412e+24	81.37259999999999
371	ARID4B	2.886677637808456e+21	71.28990000000002
372	ARID5A	63.11889308757497	5.9799999999999995
373	ARIH2	4500430027979.497	42.03320000000002
374	ARIH2OS	52.77928860274377	5.721900000000001
375	ARL10	111.00647337599791	6.7945
376	ARL11	79.48991885154186	6.3127
377	ARL14EP	3.27865e+07	24.9666
378	ARL16	1.2460705300593859e+45	149.8041500000004
379	ARL17A	7181.154069020962	12.81
380	ARL2BP	2198589978264406.5	50.96549999999996
381	ARL6IP6	23.081258762199482	4.528649999999999
382	ARMC10	1192245.5770434614	20.185249999999996
383	ARMC2	139.53662169213064	7.1245
384	ARMC5	60.367493684630595	5.9157
385	ARMC6	60.88014964857331	5.9278999999999975
386	ARMC9	15.827922485723315	3.9843999999999995
387	ARMCX3	378.435	8.5639
388	ARMCX5	18.847483450062306	4.2363
389	ARMS2	8.357665392057248	3.0631000000000004
390	ARNT2	275.1167179523523	8.1039
391	ARNTL	9.81891e+12	43.158699999999996
392	ARPC1A	7.534050599966397e+24	82.63970000000003
393	ARPC1B	1.7074742537949586e+44	146.9367000000001
394	ARPC2	630.3022488957364	9.2999
395	ARPC3	2.7803925493879646e+36	121.0646999999999
396	ARPC5	1.5207930764875326e+170	565.3325999999997
397	ARPP19	379362017.63020086	28.498999999999995
398	ARRB1	5067811491921.502	42.204499999999996
399	ARRB2	2.3253795242974843e+19	64.3341
400	ARRDC3	9634520463042.922	43.1313
401	ARRDC4	3.541719605877687	1.8244500000000006
402	ARRDC5	397230180.97128236	28.565400000000004
403	ARSD	425.49548113594784	8.733
404	ARSG	4502.467040990659	12.136499999999998
405	ART1	6712.3396320292295	12.7126
406	ART3	10.238269623386532	3.3559
407	ARV1	2224.090841748069	11.119000000000007
408	AS3MT	5.991428429131079	2.5829
409	ASAP1	7.766598442789413e+54	182.34140000000002
410	ASAP1-IT1	9.31524873256438e+18	63.014300000000006
411	ASAP3	465.22989659278664	8.8618
412	ASB11	5.59912	2.4852
413	ASB13	14.550532028811725	3.8629999999999995
414	ASB17	27.6135	4.7873
415	ASB2	790.8169591964524	9.6272
416	ASB3	1045.4439495600657	10.029899999999998
417	ASB4	2.233490316934368	1.1593000000000002
418	ASB6	2.880461549897604	1.526299999999999
419	ASB7	71.98378211079562	6.1696
420	ASB9	5.374013702885188	2.426
421	ASCC3	50.641562029557356	5.66225
422	ASCL1	5.232861227467504	2.3876000000000004
423	ASF1A	3524287.038818132	21.748899999999992
424	ASF1B	135327.92073444417	17.0461
425	ASGR1	2.0440385238659904e+17	57.50419999999997
426	ASH2L	5.669799144280216e+25	85.55149999999998
427	ASIC1	39.31614594443467	5.297049999999999
428	ASNS	67.0911	6.0680499999999995
429	ASNSD1	1.3074033503973527e+39	129.94190000000003
430	ASPA	35.43001079717374	5.1469
431	ASPRV1	1073209.2770106262	20.033500000000004
432	ASPSCR1	3.3647827129582843e+28	94.7645
433	ASS1	8.22548	3.0401000000000002
434	ASTE1	446014606068.58264	38.6983
435	ASXL3	10.877687651648436	3.4433000000000002
436	ATAD2	2466100.2199493074	21.2338
437	ATAD3C	5.10886	2.353
438	ATE1	46.43047065069371	5.537
439	ATF3	9.19277	3.2005
440	ATF6	1.084583733378132e+27	89.80919999999998
441	ATF6B	731500.8422903263	19.480499999999996
442	ATF7IP	2.640479608457115	1.4008000000000003
443	ATF7IP2	131895098887.94821	36.9406
444	ATG10	28086654037365.49	44.674949999999995
445	ATG12	6.36906e+06	22.60265000000001
446	ATG13	8.14379	3.0256999999999996
447	ATG16L1	13799.706855623745	13.752350000000007
448	ATG16L2	2.9866114566691197e+110	366.991
449	ATG2A	227.10253503318128	7.827200000000005
450	ATG2B	76.83011457479978	6.2636
451	ATG4A	33750.00276717468	15.0426
452	ATG4B	127.30100511764579	6.992100000000001
453	ATG4C	2.864036740631857	1.5180500000000023
454	ATG4D	4.676243320350389	2.225349999999999
455	ATG5	918.4771372713416	9.843100000000003
456	ATG9B	4.60181	2.2022000000000004
457	ATM	1.7705167550338878e+58	193.4960000000001
458	ATMIN	810.7144233861417	9.663050000000002
459	ATOH1	4.361728588195433	2.1249000000000002
460	ATP10A	442.59704230346523	8.789850000000001
461	ATP10B	17.952340006748482	4.1661
462	ATP10D	472.70620755597776	8.8848
463	ATP11C	582.6961628066675	9.186599999999999
464	ATP13A2	2.7377676261836754	1.4529999999999994
465	ATP1A2	13.133686330301465	3.7152000000000003
466	ATP1B1	16.776269062883422	4.068350000000001
467	ATP1B2	32.466950975039154	5.020899999999999
468	ATP2B1	4127.922014478984	12.011199999999999
469	ATP5F1C	21211094275.954987	34.304100000000005
470	ATP5PB	27.208773122055707	4.766000000000076
471	ATP5MC1	149937.3205197712	17.194000000000017
472	ATP6AP1L	2.3210860356146696	1.2148000000000003
473	ATP6AP2	3.518333981109758e+164	546.6110999999999
474	ATP6V0A1	1.6607070783012538e+25	83.77999999999997
475	ATP6V0A2	163.64208342028257	7.354399999999998
476	ATP6V0B	3.0488562368522976e+83	277.328
477	ATP6V0D1	4.4500731725011745e+31	105.134
478	ATP6V1A	7.556143166762201e+105	351.72010000000006
479	ATP6V1C1	307.33110939922705	8.263649999999998
480	ATP6V1D	5922257194.977174	32.46350000000001
481	ATP6V1G2	13.492165358717859	3.7540500000000003
482	ATP7A	398301.1169850079	18.6035
483	ATP8A1	34.47312069184787	5.107399999999999
484	ATP8A2	6.743511354020508	2.7535
485	ATP8B2	12727978.782260826	23.6015
486	ATPAF2	212.9542924665343	7.734399999999999
487	ATP5IF1	711.8107939897094	9.475349999999992
488	ATRAID	52857897877.59317	35.621399999999994
489	ATRN	8345.021203873355	13.0267
490	ATRX	19.66352410301199	4.2974499999999995
491	ATXN1	7.266765460423518e+28	95.8753
492	ATXN1L	622.5301929897441	9.281999999999996
493	ATXN2	1.0733538190252423e+24	79.82839999999999
494	ATXN2L	25.39548286079766	4.666499999999999
495	ATXN3	110332.63045253072	16.751500000000007
496	ATXN7L1	77.08616225859397	6.2684
497	ATXN7L3B	4.549791652375639e+16	55.33664999999999
498	AUP1	423063798.82369196	28.656299999999995
499	AURKAP1	104.92393431527712	6.7132
500	AUTS2	84666.28692426474	16.369500000000002
501	AVEN	61.265373324499095	5.937000000000001
502	AVIL	69509928027.88637	36.0165
503	AVL9	2.9069373923108217	1.5394999999999985
504	AXIN1	81.41371798713233	6.347200000000008
505	AXIN2	104511.34254843029	16.673300000000012
506	B2M	1.6016147525808955e+72	239.8583499999986
507	B3GALT2	295.04679977377657	8.2048
508	B3GALT5	5.082717333368378	2.3456
509	B3GALT6	52714627.231220864	25.651699999999998
510	B3GAT1	72.85216795829609	6.1869
511	B3GNT2	4924.289959703968	12.265700000000002
512	B3GNT4	6.822970601052613	2.7704000000000004
513	B3GNT9	75.66740164854063	6.2416
514	B4GALNT2	39.18419626333311	5.292199999999999
515	B4GALNT4	49.374697354633156	5.625699999999998
516	B4GALT1	53867060.33754844	25.682900000000004
517	B4GALT5	1.1703268388604323e+174	578.2424000000001
518	B4GALT6	98.10807633326091	6.616300000000001
519	B4GALT7	1072.2309730836184	10.066400000000016
520	B9D2	2992316671958.8535	41.444400000000016
521	BAAT	19.731107073596363	4.3024000000000004
522	BACE2	28.582297845081257	4.837050000000001
523	BACH2	1284.5968958152782	10.327100000000002
524	BAG1	83.257	6.3795
525	BAG3	230423994657.7503	37.74549999999999
526	BAG4	1126.3582115195022	10.137450000000001
527	BAG5	628.405	9.295549999999999
528	BAGE	5302.66	12.3725
529	BAGE3	30.925	4.950699999999999
530	BAGE5	2.32597e+13	44.402899999999995
531	BAHD1	18387.01924256761	14.1664
532	BAIAP2	6.005148822751379	2.5862
533	BAIAP2L2	359.9119016002445	8.4915
534	BANP	8.948939214459586e+35	119.42920000000001
535	BAP1	67791450.31393309	26.014599999999987
536	BARD1	627.7298483472179	9.294000000000004
537	BASP1	inf	3508.69
538	BAX	6.3260282566649355	2.6612999999999998
539	BAZ1A	28093.524304197672	14.777949999999976
540	BAZ2A	32.22927879517239	5.010300000000001
541	BAZ2B	3.7354582778447745e+29	98.23719999999997
542	BBIP1	1210.76	10.241700000000002
543	BBS10	1840798.1396741637	20.8119
544	BBS2	1.771228672691183e+16	53.9756
545	BBX	3.516237196364861e+38	128.047
546	BCAP31	106340485354.96152	36.62990000000002
547	BCAS1	2.4649356775593874	1.30155
548	BCAS3	4.445359204976507	2.1523
549	BCCIP	14527166.506847441	23.79225000000001
550	BCDIN3D	323722.92263239966	18.3044
551	BCKDK	238577.7538764951	17.864100000000008
552	BCL10	2476.436649373543	11.274049999999999
553	BCL11B	6.09423144794849e+18	62.402150000000006
554	BCL2	344.89179567761494	8.429999999999993
555	BCL2A1	237.33811555764922	7.8908000000000005
556	BCL2L2	125345193159463.4	46.8329
557	BCL3	2.401011646553081e+59	197.25740000000002
558	BCL6	inf	2450.55
559	BCL6B	5.844582615738956	2.5471
560	BCL7A	2.565073205524496	1.359
561	BCL7C	18765.563600672314	14.195800000000002
562	BCLAF1	490162.29983957385	18.902900000000002
563	BCOR	1.84692e+10	34.1044
564	BCORL1	1555035101.0907218	30.534299999999998
565	BCS1L	7947116.153189565	22.921999999999997
566	BCYRN1	3.726127828245104e+72	241.077
567	BDKRB1	4.632207884071127	2.2117
568	BDNF	3.5682087021551325	1.8352000000000002
569	BDNF-AS	3.407940151701733	1.7689000000000004
570	BEND4	6.703897077343589	2.745
571	BEND5	3020.9780785880125	11.5608
572	BEST1	2.099503378314909e+41	137.269
573	BEST2	570.5462382406215	9.1562
574	BEST4	6.177829264387499	2.6271
575	BET1	128.22199939004088	7.002499999999998
576	BEX1	82.81671081381434	6.371850000000002
577	BEX4	114.4481236327688	6.838549999999998
578	BFAR	3352253.9177831523	21.676699999999997
579	BFSP1	174.48993373216098	7.447
580	BFSP2	73.0291	6.1904
581	BGN	3.5465099618299036	1.8264000000000005
582	BHLHA15	7.70182	2.9452000000000003
583	BHLHB9	129.5890492387544	7.017800000000001
584	BHLHE40	7.412662978625465e+43	145.73290000000003
585	BHLHE41	35.917125783920206	5.166600000000001
586	BICD2	1.1509580476368053e+29	96.53875000000002
587	BID	6830365881835.662	42.635099999999994
588	BIN1	37.230162291484966	5.218399999999974
589	BIN3	15319.695483531856	13.903099999999998
590	BIVM	10276.062859435977	13.326999999999998
591	BLACAT1	38.61795864583014	5.2712
592	BLCAP	1705.524778763386	10.736000000000018
593	BLID	13.804818356612637	3.7871000000000006
594	BLOC1S2	2.715089959760013	1.4409999999999998
595	BLOC1S5	4.4278305124379695	2.1465999999999994
596	BLOC1S6	1.0369327897726214e+17	56.52509999999995
597	BLZF1	1.1836698002391053e+35	116.51074999999992
598	BMF	6.447992205947838	2.6888499999999995
599	BMI1	512721444.99517065	28.933600000000013
600	BMP1	28.160479608720202	4.8156
601	BMP2	169.64792805496808	7.4064
602	BMP8B	12.52553221227294	3.6468000000000003
603	BMS1P4	54.12037760086708	5.758100000000001
604	BMS1P1	1.799214459699771e+51	170.26569999999992
605	BMX	149.97726401816178	7.2286
606	BNIP2	1.7471509985313898e+39	130.36020000000002
607	BNIP3	4132.22	12.012699999999995
608	BOK	4.947158081110671	2.3065999999999995
609	BOLA3	10656.15978582476	13.379400000000004
610	BORA	3316503070024.6934	41.592800000000004
611	BORCS8-MEF2B	12.835788339855329	3.6820999999999997
612	BPHL	112.58727749220509	6.8149000000000015
613	BPIFB6	65.83121866471078	6.0407
614	BPIFC	2.355772135917062	1.2361999999999993
615	BPY2	2.048829598285466	1.0348
616	BRAF	1323535733.5277174	30.301750000000006
617	BRAT1	242705478046561.1	47.78619999999995
618	BRD2	2.9281318218229716e+79	263.982
619	LINC02878	86.39045395776863	6.432799999999999
620	BRI3BP	44.02496646485714	5.460250000000002
621	BRICD5	5.931923531036594	2.5685000000000002
622	BRINP1	326.9213982833707	8.352800000000002
623	BRK1	1689541.0819147846	20.688199999999995
624	BRPF1	6.740783067959875e+19	65.8696
625	BRPF3	5514303129709862.0	52.29209999999999
626	BRSK2	3.375263184520069	1.754999999999999
627	BRWD1	975.5689289387241	9.9301
628	BRWD3	19.73794653933568	4.302899999999999
629	BSDC1	5.717823936578485e+19	65.63209999999998
630	BSND	24.12070216050666	4.5922
631	BSPH1	1549.943596000848	10.597999999999999
632	BSPRY	31.524465398811554	4.978399999999999
633	BST1	1.1667e+06	20.153999999999996
634	BTAF1	8.335322979466631e+20	69.49779999999998
635	BTBD1	5347064746.039978	32.316100000000006
636	BTBD10	29779490091.20072	34.79360000000001
637	BTBD3	181109.16124380758	17.4665
638	BTBD6	91325582537.91615	36.41030000000001
639	BTBD8	5.089944763004463	2.3476500000000002
640	BTF3L4	33427914.14902096	24.994550000000004
641	BTG2	7035959341.699585	32.712099999999964
642	BTK	9.65807e+13	46.45679999999999
643	BTN2A1	2.834022958087625e+48	160.955
644	BTN3A1	5.175485813080141e+18	62.16640000000001
645	BTN3A2	3.1344046392075275e+27	91.34025000000003
646	BTNL10	23538445573.017483	34.4543
647	BTNL8	10.876179788462613	3.4431000000000003
648	BUB1B	8.719829946856393	3.1243
649	BUD13	10.075642962055007	3.332800000000006
650	BUD31	3398379918.075181	31.662199999999984
651	C10orf105	4127153640.0061088	31.9425
652	TMEM273	103.7811055890265	6.697400000000002
653	C10orf53	2.2858805235955146	1.19275
654	VSIR	3.193936721084914e+45	151.162
655	C10orf67	2.676782651006016	1.4205
656	C10orf88	2.0761346294120875	1.0538999999999987
657	C11orf21	9.329501525120232	3.2218000000000018
658	C11orf24	2.288813639327471	1.1945999999999977
659	SELENOH	23.107671734051326	4.5303
660	C11orf40	11.225439301116818	3.4887
661	C11orf52	77.81627412371822	6.282
662	C11orf54	18164467223.56012	34.0804
663	JHY	110.98339262862096	6.7942
664	CFAP300	4.8103771144932095	2.2661499999999997
665	C11orf71	1998519.1968366716	20.9305
666	C11orf80	777.3928346662852	9.6025
667	SPINDOC	9104.1	13.1523
668	ZFTA	4.3413688451987476	2.11815
669	C12orf29	215585.40705294814	17.7179
670	C12orf4	7745.270983090752	12.919099999999993
671	C12orf50	16.067794387863138	4.0061
672	C12orf60	36.39832106342587	5.1857999999999995
673	KICS2	2.270956387301689	1.1833
674	C14orf119	7.997782236483719	2.9995999999999996
675	DGLUCY	6.304936814290993e+22	75.7389
676	C14orf180	11.691596177796681	3.5474
677	C14orf28	1203.9001279977147	10.2335
678	CLBA1	5.954168294865721	2.5739
679	C14orf93	262926.49435615126	18.0043
680	C15orf39	9.686942902390041e+27	92.9681
681	C15orf40	147.98426770313665	7.209299999999999
682	CCDC9B	12857439.238048162	23.616100000000003
683	LINC02915	18.400843547901214	4.201699999999999
684	PAK6-AS1	166.4101936588114	7.378599999999999
685	INSYN1	53.70557677481869	5.747000000000001
686	C15orf62	39.811132307327675	5.315099999999999
687	C16orf54	999.8722717639987	9.965599999999998
688	RUSF1	11379.109184597806	13.474100000000021
689	TEDC2	27.17861435371596	4.7644
690	VPS35L	1637.864167494379	10.677599999999998
691	PHAF1	1134.1533450007098	10.147400000000001
692	C16orf72	2.142324715365382e+72	240.278
693	C16orf86	101.10426169226731	6.659700000000001
694	C16orf92	4.033409819578379	2.0119999999999996
695	C17orf58	2.9247230126238444	1.5482999999999993
696	CYBC1	79717.01118251939	16.282600000000002
697	C17orf67	8.084732276087571	3.0152
698	C17orf78	4.525885228813286	2.1782000000000004
699	C17orf80	1690.3426381967479	10.723099999999999
700	LINC02875	10.24465858094984	3.3568000000000007
701	NDUFAF8	25.918314573294232	4.6959
702	C17orf97	4969950.320362191	22.2448
703	C18orf21	3544129.7720869207	21.75699999999999
704	C18orf25	931674005.1482091	29.79525000000001
705	C18orf54	17.531773011142814	4.131899999999999
706	C19orf18	28.531822531547995	4.8345
707	FAM174C	82.66472938987741	6.369199999999999
708	C19orf33	4.815214278949327	2.2676000000000016
709	C19orf44	6579.216169637095	12.683700000000002
710	TEX45	72.51462062313277	6.180199999999999
711	C19orf48	25.685815972112803	4.6829
712	C19orf54	946.7239438843866	9.886800000000001
713	BRME1	14.175227654909966	3.8253000000000004
714	REX1BD	2271.7683235452887	11.149599999999992
715	ZSWIM9	2.9344700832518993	1.5531
716	C19orf73	2.5088044090419896	1.327
717	C19orf84	5.802602088690217	2.5367
718	C1GALT1C1	3461341.8458968825	21.722900000000003
719	C1QB	49.607969414510286	5.632499999999999
720	C1QL2	4.5592609991802036	2.1888000000000005
721	C1QL3	16.296045404648016	4.0264500000000005
722	C1QTNF6	47.52780930340066	5.5706999999999995
723	C1RL	2.6969211520579556e+28	94.4453
724	C1orf100	5.734230905246795	2.5195999999999996
725	INAVA	242.3082977634105	7.9207
726	C1orf112	45652.30234988617	15.4784
727	C1orf116	3.5008372644385246	1.8077
728	CZIB	688.4938703972041	9.427300000000002
729	C1orf131	63784387.36517491	25.926699999999983
730	MIR29B2CHG	16110523.071560413	23.941499999999998
731	C1orf158	7416.382821006447	12.8565
732	C1orf159	27.611550533736875	4.7872
733	RHEX	101.13930783191708	6.6602000000000015
734	C1orf198	20.290042754726212	4.342699999999997
735	SNHG28	3.254644570942146	1.7025000000000006
736	C1orf216	25967.148908823372	14.6644
737	C1orf226	5.977117897805947	2.5794500000000005
738	ODR4	30.486529029335127	4.9300999999999995
739	C1orf35	2684.0577547248768	11.3902
740	C1orf52	64895527401.05892	35.91739999999999
741	C1orf53	26.624822458903868	4.7347
742	C1orf54	32.2248	5.010100000000001
743	C1orf56	1480.224207420945	10.531600000000001
744	SRARP	15.365257078769227	3.9416
745	C1orf68	11.308220384913783	3.4993
746	C1orf74	600.9078672800532	9.231000000000002
747	C20orf141	2567.0576848159835	11.3259
748	C20orf173	22.743777730961025	4.5074000000000005
749	C20orf203	463.62032342595717	8.8568
750	RAB5IF	3.4969651279972253e+217	722.6645000000001
751	C20orf85	15.498965296803988	3.9541
752	CFAP410	1720146.4883987452	20.714100000000002
753	C21orf58	7.626119157437805e+73	245.4317000000001
754	CFAP298	608796.2724739475	19.215599999999995
755	C21orf91	3.065664882352716	1.6161999999999992
756	YWHAH-AS1	544.316	9.0883
757	RTL10	1322008.4796872856	20.334300000000006
758	C2CD2	20349640.89428377	24.278500000000005
759	C2CD4B	2.8249003959750927	1.4982
760	C2CD5	1.7506243382243936e+26	87.17799999999994
761	C2orf15	14.134020485395519	3.8211000000000013
762	ECRG4	13.264514805797454	3.7295000000000007
763	MAB21L4	4.074434956605434	2.0266
764	C2orf68	4.97326839534883e+18	62.108900000000006
765	C2orf69	8.461994011115684e+130	434.932
766	C2orf74	302.0408767708208	8.238600000000005
767	C2orf78	4.890900110381497	2.2901
768	SNORC	31.33276103236929	4.9696
769	C3	8.140966036129067	3.0252
770	C3orf18	2.288179133404366	1.1941999999999995
771	C3orf49	2.834904233491939	1.5032999999999999
772	DIPK2A	9.504429287761672	3.248599999999996
773	C3orf62	122799668963537.12	46.8033
774	CFAP20DC	2.3831999525900973	1.2529
775	C3orf70	9.525864319530426	3.25185
776	LINC02877	6.364733024425017	2.6701
777	C4BPA	6235816940440946.0	52.469500000000004
778	C4BPB	21.329082464858878	4.41475
779	C4orf3	1.6282222375496218e+25	83.75150000000002
780	FAM241A	1029.836790126229	10.008200000000002
781	C5AR1	8.544314723226124e+76	255.56150000000002
782	C5AR2	7319.858273003346	12.8376
783	C5orf15	6.521685062424992e+34	115.651
784	C5orf24	7528.256142327868	12.878099999999996
785	MACIR	1102.146280089681	10.106099999999998
786	C5orf47	3.4257028130253695	1.7763999999999998
787	C5orf64	121.4568459533159	6.9243
788	LINC02900	1071.5622891903408	10.0655
789	ILRUN	3.3688355385701936	1.75225
790	C6orf136	492034.51669592876	18.9084
791	C6orf163	311.4161599069511	8.2827
792	MTRES1	3.96192	1.9862000000000002
793	BNIP5	3.24451	1.6979999999999995
794	MPIG6B	3.585563828517003	1.8421999999999998
795	C6orf47	9371.082532485609	13.194000000000003
796	SNHG32	4.621927961649799e+34	115.15404999999998
797	LINC02901	2.134132869408639	1.0936500000000002
798	C7orf26	8.655397037872788	3.1136000000000195
799	TRAPPC14	7470282808694.856	42.76429999999999
800	CYREN	2624479.6856968515	21.3236
801	C7orf57	7.100398518977121	2.8279
802	CFAP418	inf	1069.8564000000001
803	C8orf58	2.9595954788571697	1.5654000000000003
804	RBIS	22089.911219683643	14.431100000000015
805	C8orf76	1.3090519816141202e+17	56.86130000000003
806	C8orf86	6.261029939363821	2.6464
807	C8orf88	3.7801670755861534	1.9184499999999995
808	PAXX	3.327902907714545e+28	94.74860000000001
809	C9orf47	3.318888127214923	1.7307
810	C9orf64	1606400.2853544117	20.615399999999998
811	DOCK8-AS1	19596.38608065623	14.258299999999998
812	CA10	6.552293582878622	2.712
813	CA2	103794157.73074718	26.62915000000004
814	CA4	1.3019571005071513e+22	73.4631
815	CA6	4.266638853946907	2.0931000000000006
816	CAB39	5.711999187932564e+171	570.5636999999999
817	CABIN1	4.835703278458517e+24	82
818	CABLES2	142.0150483504826	7.149900000000002
819	CACFD1	89636.58094651882	16.4518
820	CACHD1	525.8108129133072	9.0384
821	CACNA1B	4.822562715270772	2.2698
822	CACNA1C	4.808876913773397	2.2657
823	CACNA1E	1460.1491212484757	10.5119
824	CACNA1H	786.6619535742688	9.619599999999998
825	CACNA1S	292.07599878688376	8.190199999999999
826	CACNA2D4	185620.94703765656	17.502
827	CACNB4	2.524679055576342	1.3361
828	CACNG6	9.209992618210073	3.2032
829	CACTIN	695.1353006024768	9.441149999999997
830	CACUL1	208.36945537803118	7.702999999999999
831	CADM1	517.2077202906316	9.0146
832	CADM2	12.81711804143395	3.6799999999999997
833	CALB2	3.1573189325201727	1.6586999999999996
834	CALCOCO1	53.55316738038715	5.742899999999999
835	CALCR	4138.809124809786	12.015
836	CALD1	7.936483945057989	2.9885
837	CALM1	6.619870022614036e+96	321.6319000000001
838	CALM2	2.0367388465109957e+158	525.8908999999999
839	CALML4	7.009929816361825	2.8094000000000037
840	CALML5	3.3276414663259386	1.7345000000000002
841	CALN1	726.0876982678826	9.504
842	CALU	31.19623458871655	4.963300000000004
843	CAMK1	2006430.8430560362	20.9362
844	CAMK1D	1906040238924404.8	50.7595
845	CAMK2G	3.759908694101065e+25	84.9589
846	CAMK2N1	1558.0221190795935	10.6055
847	CAMKK1	4.566377084334783	2.1910499999999997
848	CAMKK2	59116835764.31105	35.7829
849	CAMLG	9.299808208616531e+32	109.51890000000003
850	CAMSAP1	82814.74275464176	16.3376
851	CAMSAP2	6.625824541919748	2.7280999999999977
852	CAND2	2.4959689723163203	1.3195999999999994
853	CANT1	16743525.540484892	23.99709999999999
854	CANX	4078196.896259863	21.95949999999999
855	CAP2	4.352366358765063	2.1218
856	CAPN10	109.98019961557222	6.7810999999999995
857	CAPN13	12.466633274567998	3.64
858	CAPN14	75.10307119189369	6.2308
859	CAPN6	51.775583417593154	5.6942
860	CAPN7	156852.60891155826	17.259
861	CAPRIN2	1179177.9324330806	20.1694
862	CAPZB	1.277073392464301e+27	90.04489999999998
863	CARD10	7.452373595779909	2.8977000000000004
864	CARD17	32.25945141549901	5.0116499999999995
865	CARD8	2.882929845485931e+45	151.014
866	CARNS1	14854.886894020607	13.858650000000004
867	CARTPT	4.013330589715311	2.0048000000000004
868	DNAI7	13.630815757910195	3.768799999999999
869	CASC3	9.526452424040893e+52	175.99220000000003
870	GOLM2	519482532.9676181	28.9525
871	CASKIN1	2.160701832107769	1.1115
872	CASP2	1.4695988340067674e+17	57.0282
873	CASP3	1333651.2313286453	20.346949999999993
874	CASP4	6.896508713260793e+19	65.9025
875	CASP5	3.256127412296076e+30	101.36099999999999
876	CASP8	8249641.524798537	22.9759
877	CASS4	67.12601067873999	6.0687999999999995
878	CASZ1	2.0937656876978057	1.0661
879	CAT	3.650600606879446e+86	287.554
880	CATIP-AS1	2.011330272111973	1.0081500000000005
881	CATSPER2	2.1775411766315287	1.1227
882	CAV3	8.84002	3.1440499999999996
883	CBL	4.7672417298673576e+55	184.959
884	CBLB	112941464.27096039	26.751000000000005
885	CBLL1	330.45270612010347	8.368300000000005
886	CBLN3	2.3066514181688604	1.2058
887	CBR4	8413064.649981743	23.004199999999997
888	CBS	1318.1510625473077	10.364299999999998
889	CBWD5	453397124.35598034	28.7562
890	CBX2	129.40055546202873	7.015700000000001
891	CBX4	36189.912522203704	15.14330000000001
892	CBX7	7.30619376152973e+42	142.39
893	CBX8	36.94225428945572	5.207199999999999
894	CBY1	84678.02497747977	16.3697
895	CBY3	22.173275501624932	4.47075
896	CC2D1A	73.75658734920022	6.204699999999999
897	CC2D1B	11057.6	13.4328
898	CC2D2A	129.8588024619146	7.020800000000001
899	CCBE1	9.903461540060041e+54	182.6920500000001
900	CCDC107	101.44120655003951	6.6645
901	CCDC112	19930.634234044894	14.282700000000002
902	ODAD1	403.35323037284144	8.6559
903	CCDC115	34488587679.90178	35.00540000000001
904	CCDC116	23.58013380871734	4.5595
905	CCDC117	3455506387.5731044	31.686249999999987
906	CCDC120	213.29406316738581	7.736699999999999
907	CCDC122	6.5958107275641575	2.7215499999999997
908	CCDC125	8.360040940073065e+21	72.82400000000007
909	CCDC126	1310.135214820026	10.3555
910	CCDC13	6.62376	2.72765
911	YJU2B	1.22348885832381e+32	106.59269999999992
912	CCDC134	3.1168743564218455	1.6401000000000001
913	CCDC136	23.03890109623497	4.526
914	CCDC138	22.67137520631006	4.502800000000001
915	CCDC14	295.41514905754946	8.206600000000009
916	CCDC144B	38.93241679326875	5.2829
917	CCDC144NL	30.65605182507298	4.9380999999999995
918	CCDC146	75372318233479.84	46.0991
919	CCDC149	683.8802899695805	9.4176
920	CCDC15	210172693.54278395	27.647
921	ODAD3	157.0412770884869	7.295
922	CCDC157	2.940374672778082	1.556
923	CCDC158	5.535064005835258	2.4686000000000003
924	CCDC159	41.47298548253552	5.374099999999999
925	CCDC174	9.36416581988445e+16	56.378000000000014
926	CCDC187	21.614087126291043	4.4339
927	CCDC24	11.40662433540157	3.511800000000001
928	CCDC28A	1.028744878435677e+29	96.3768
929	CCDC28B	1659.4046285214934	10.696449999999999
930	CCDC3	4.069918768410747	2.0250000000000004
931	CCDC33	111.95692830625467	6.8068
932	CCDC34	7.904641317139923	2.9826999999999995
933	CCDC38	224.5978021841972	7.8112
934	CCDC39	29.81982735707695	4.898200000000001
935	CCDC43	26.652519235796298	4.736199999999997
936	CCDC50	4.046571255776157	2.0167
937	CCDC51	257.86997625300353	8.0105
938	CCDC54	2.1876773838551773	1.1294
939	CCDC57	6.475762161304397	2.695050000000001
940	CCDC62	7.3015360460147685	2.8682000000000003
941	CCDC63	5.90321	2.5615
942	CCDC66	21086261.52006894	24.329800000000006
943	CCDC77	230786.61045162694	17.816199999999995
944	CENATAC	187905418787744.03	47.417
945	CCDC88A	21.99189471433924	4.4589
946	CCDC88B	63604761309654.03	45.8542
947	CCDC88C	20183877.224956635	24.266700000000014
948	CCDC93	3.807484338055742e+20	68.36739999999999
949	CCER2	3.6948095444546354	1.8854999999999995
950	CCHCR1	48.014558274094995	5.5854
951	CCKAR	3.8399832022841935	1.9411
952	CCL1	31.79879078571303	4.9909
953	CCL19	28.433109924546905	4.8294999999999995
954	CCL23	2809.5045082973966	11.456100000000001
955	CCL26	47.97796295587288	5.584299999999999
956	CCL27	2.4669013085739113	1.3027
957	CCL4	3.347072961274199	1.7428999999999997
958	CCL4L1	1003.3783506743409	9.97065
959	CCNA2	236.71379919710714	7.8870000000000005
960	CCNB1IP1	3.6281899786750675	1.8592499999999994
961	CCNC	32.572894016512386	5.025599999999997
962	CCND3	1.5786641708493997e+39	130.2139000000002
963	CCNE1	37.249521809691046	5.219150000000001
964	CCNG1	6190.112868617932	12.595749999999981
965	CCNG2	2293310.071734808	21.128999999999998
966	CCNJL	157500528710604.6	47.16234999999999
967	MCM2	4.902326862095806e+35	118.56095000000002
968	CCNT1	731415376273.2518	39.4119
969	CCNT2	7.236038078838946	2.8552
970	CCNY	25874567834783.84	44.5566
971	CCNYL1	106324586.25071493	26.6639
972	CCPG1	3.909603732162673e+17	58.439800000000005
973	CCR1	2.1125873158060303e+53	177.14119999999997
974	CCR2	390.5057550740135	8.609200000000001
975	CCR3	6694278520512030.0	52.571850000000005
976	CCRL2	2161.774013722558	11.078000000000001
977	CCSAP	9977.066671695176	13.2844
978	CCSER2	6614.654098578378	12.691450000000003
979	CCT3	9.25992	3.2109999999999843
980	CCT5	3.8367905220305767	1.939899999999998
981	CCT6A	19442.821844270584	14.246949999999998
982	CCT6P1	2.5260794231401436	1.3369
983	CCT7	2512513.6438701903	21.260699999999986
984	CCZ1	101.65236708087816	6.6675
985	CCZ1B	3.4060509122724016	1.7681000000000004
986	CD109	73.20143370813662	6.1937999999999995
987	CD160	1.8979286045447455e+24	80.6507
988	CD1A	2.0678047968351154	1.0480999999999998
989	CD1E	105.54394469372458	6.7217
990	CD22	779.8214347280694	9.607
991	CD244	36873.58327520231	15.170299999999997
992	CD248	135600.2206048471	17.049000000000007
993	CD27	4124.2	12.00989999999996
994	CD27-AS1	2193.927292821033	11.099299999999992
995	CD274	4.19858	2.0698999999999996
996	CD276	7.3126788258734905	2.8704
997	CD2BP2	162594137.54666048	27.27669999999995
998	CD300A	5.775535754977383e+55	185.236
999	CD302	1.3187255010349747e+18	60.1938
1000	CD320	207.31777424799313	7.695700000000002
1001	CD33	36.67944742963525	5.196899999999999
1002	CD36	601302499785.0768	39.1293
1003	POLR1G	3258.7433085056077	11.6701
1004	CD3G	2.328964395211035e+36	120.809
1005	CD40LG	9.688679166340213	3.276299999999999
1006	CD44	5.287938004981565e+71	238.26
1007	CD53	4.803654514950446e+38	128.49739999999997
1008	CD55	6.758304964706397e+69	231.96970000000002
1009	CD58	1.4755924290741855e+18	60.35600000000001
1010	CD6	3.9883720613122207	1.995800000000031
1011	CD83	9.087919149558719	3.183949999999996
1012	CD84	139.99194421719085	7.129199999999997
1013	CD93	4.559732130518653e+73	244.68970000000002
1014	CDA	6.776404591725985e+42	142.281
1015	CDADC1	111.77083682563372	6.804400000000001
1016	CDAN1	1.0195718288405322e+238	790.6468500000001
1017	CDC123	1.840559991389944e+34	113.82570000000001
1018	CDC14A	168.33600801464146	7.395200000000001
1019	CDC16	8.476048952386911e+43	145.92629999999997
1020	CDC23	266.33532854804014	8.057099999999991
1021	CDC25B	70.1368	6.132100000000037
1022	CDC26	6.993514485619864e+67	225.37519999999995
1023	CDC27	2.3794	1.2506
1024	CDC42EP2	88.17513656646439	6.462299999999999
1025	CDC42EP4	1447515279274780.5	50.36249999999998
1026	CDC42SE1	2.618961358948811e+34	114.33455000000004
1027	CDC6	8.314329940058624	3.0556
1028	CDC7	207394155.8229385	27.6278
1029	CDC73	29.776452921406158	4.8961
1030	CDCA7	79722.53693617899	16.28269999999999
1031	CDCA7L	414.14725036121115	8.694000000000003
1032	CDH17	3.6381373251713534	1.8632
1033	CDH2	5.57936	2.4800999999999997
1034	CDH22	354.6617660099527	8.4703
1035	CDH23	96.8245	6.5973
1036	CDH24	2.9865916610446726	1.5784999999999998
1037	CDH26	4.685815011412269	2.2283
1038	CDHR3	59.48689616706808	5.894500000000001
1039	CDHR4	2.8038321777501896	1.4873999999999998
1040	CDK10	13215246.503694367	23.655699999999996
1041	CDK11A	1.4991594309590127e+23	76.98850000000002
1042	CDK12	1443.344529435112	10.495199999999997
1043	CDK13	4426546.051660295	22.07775000000001
1044	CDK17	5.668236680188584	2.5029000000000003
1045	CDK19	2.665334640566953e+35	117.68179999999998
1046	CDK2	585.8753738214808	9.194449999999996
1047	CDK20	1491.501796449368	10.542550000000002
1048	CDK3	46071.91675607713	15.4916
1049	CDK4	4.022079053819419e+27	91.69999999999996
1050	CDK5R1	80816693.99710621	26.2681
1051	CDK5R2	125.67901773991791	6.973600000000001
1052	CDK5RAP2	6.252521452190169e+20	69.083
1053	CDK5RAP3	1.0260723023606287e+38	126.27039999999994
1054	CDK7	5.9265709887734675e+25	85.61540000000002
1055	CDK8	23.752377130064804	4.570000000000001
1056	CDK9	245968785.14964184	27.873900000000006
1057	CDKN1B	455.2452013838436	8.830499999999972
1058	CDKN2AIPNL	inf	1154.3624500000005
1059	CDKN2B	50.79096572159532	5.666499999999999
1060	CDKN2D	28.99837194091616	4.857900000000001
1061	CDPF1	7.621896407556651	2.9301499999999994
1062	CDR2L	6.204435692775268	2.6333
1063	CDRT1	87.37205390404698	6.4491
1064	CDRT15P2	3719.775918987305	11.861
1065	CDS2	13195109.617325373	23.653499999999994
1066	CDT1	145.15998473590088	7.181499999999999
1067	CDV3	587.0745881683077	9.197400000000016
1068	CDYL	93.15427027499084	6.54155
1069	CDYL2	1904.834578641987	10.8955
1070	CEACAM3	1.0647697115594744e+27	89.7826
1071	CEACAM4	2.451389956260737	1.2936000000000014
1072	CEBPA	8.068627854044521e+49	165.78679999999997
1073	CEBPB	2.0040296510824984e+128	426.20970000000034
1074	CEBPD	3.7129607168704466e+147	490.2160000000001
1075	CEBPG	3.772136577383021e+22	74.9978
1076	HDHD5	341260926.9463397	28.3463
1077	CELA1	4342.770505543608	12.084399999999999
1078	CELA2A	102.50141389184998	6.6795
1079	CELA3A	5.88177	2.5562500000000004
1080	CELF1	969579.7215113508	19.887
1081	CELF2	1.2956249086525854e+41	136.57270000000003
1082	CELF5	2.2493372733798163	1.1694999999999998
1083	CELF6	892.6804372859525	9.802000000000001
1084	CELSR3	298.17179813592446	8.219999999999999
1085	CEND1	5.533913141294225	2.468300000000001
1086	CENPA	3.536813141647013	1.8224500000000001
1087	CENPBD1	399.56876519961565	8.6423
1088	CENPE	13.00189496970763	3.7006499999999996
1089	CENPF	20.880726454530443	4.3841
1090	CENPH	4.93962	2.3044000000000002
1091	CENPJ	50321.94274543549	15.6189
1092	CENPK	1.85421e+07	24.144299999999998
1093	CENPL	95.90273139815669	6.583499999999999
1094	CENPM	236.69739201549189	7.8869
1095	CENPT	110164.50981689914	16.74929999999999
1096	CENPW	579647265.9873247	29.110599999999998
1097	CEP104	6.427242917360751	2.6842000000000006
1098	CEP120	22171.211730588682	14.4364
1099	CEP128	194.456	7.603300000000001
1100	CEP135	4288.626617086955	12.066299999999998
1101	CEP152	2.0155869211323165	1.0111999999999988
1102	CEP164	3941.4206099174107	11.944499999999998
1103	CEP19	1.4394029263718263e+58	193.19729999999998
1104	CEP192	2.8763477386809062e+20	67.9628
1105	CEP350	4.7262555154658885e+25	85.28889999999998
1106	CEP44	1.644559224051158e+32	107.01939999999999
1107	CEP57L1	23.87783287387852	4.5776
1108	CEP63	57.55223299080119	5.8468
1109	CEP72	141.58258390743018	7.1455
1110	CEP78	6044535.301710705	22.5272
1111	CEP85	497.51630591213956	8.958600000000004
1112	CEP85L	74875998.44135825	26.158
1113	CEP89	39.211366093753384	5.293199999999999
1114	CEP95	6.203618666699883e+21	72.39360000000002
1115	C3CER1	37.57106222683603	5.23155
1116	CERCAM	2.524679055576342	1.3361
1117	CERK	15259.816570322759	13.897449999999992
1118	CERS4	104.2352906998651	6.7036999999999995
1119	CERS5	197747.50957499948	17.5933
1120	CES1P1	86.22294891940416	6.43
1121	CES3	44.75106154491805	5.48385
1122	CES4A	167.9281172865385	7.3917
1123	CES5A	67.46652735186011	6.0761
1124	CES5AP1	6.596953793502747	2.7218000000000004
1125	CETN2	93.81846555758052	6.551799999999957
1126	CETN3	17.723602858406878	4.147599999999997
1127	CFB	2.402772404625897	1.2647000000000004
1128	CFC1B	2.6262422508483043	1.393
1129	CFHR2	16.87013952014459	4.0764
1130	CFI	45.30819146966493	5.501700000000001
1131	CFLAR	1.3065673263765754e+111	369.11980000000017
1132	CGA	5.047258578765402	2.3354999999999997
1133	CGB1	2.4946717541397625	1.31885
1134	CGGBP1	5.087124779618982e+16	55.49770000000001
1135	CGRRF1	7175261.596447597	22.774600000000007
1136	CH25H	1107.1998981211673	10.1127
1137	CHCHD2	1.1203855297493704e+50	166.2603999999999
1138	CHCHD3	2.065942355091853	1.0467999999999975
1139	CHCHD4	1444361.059836234	20.46199999999999
1140	CHCHD6	3.4454680994009133	1.7847
1141	CHD1	39574.95254629581	15.272299999999973
1142	CHD1L	13.227788698363412	3.7254999999999967
1143	CHD2	3.6043772053491208	1.8497500000000002
1144	CHD3	598.5798898435171	9.2254
1145	CHD4	75583380809.83928	36.1373
1146	CHD7	4.366683908007142e+20	68.56509999999999
1147	CHFR	1244497093859.2034	40.17869999999999
1148	CHI3L1	776206737726.4655	39.4977
1149	CHIA	2.674927889544099	1.4195000000000002
1150	CHIC2	2.0558781803995804e+55	183.74580000000003
1151	CHKA	32.30084496318206	5.0135
1152	CHKB	3238.1407942569554	11.660950000000014
1153	CHML	4.591291400321322	2.1988999999999983
1154	CHMP1A	4687694581911873.0	52.057800000000015
1155	CHMP1B	1.1295093546399177e+82	272.574
1156	CHMP2A	7.077552185938927e+16	55.97409999999999
1157	CHMP3	232.38932683252295	7.860400000000013
1158	CHMP6	9.72366	3.2814999999999994
1159	CHN1	4.283677886723884	2.09885
1160	CHN2	3.402983131692536	1.7668
1161	CHPF	99.89219129990386	6.6423
1162	CHPF2	300.892	8.2331
1163	CHRD	8.790224427570253	3.1359
1164	CHRDL1	3.026918854537332	1.5978499999999998
1165	CHRDL2	19.452720124387042	4.2819
1166	CHRNA10	205.34414472143806	7.681899999999999
1167	CHRNE	411.57170726049316	8.684999999999999
1168	CHST11	2.5816617665632986	1.3682999999999996
1169	CHST13	9057185849517.244	43.042199999999994
1170	CHST15	4.263278727825658e+133	443.90840000000003
1171	CHST2	2015.6088771252232	10.977
1172	CHST3	336.95216843566203	8.3964
1173	CHST4	17.439659893712786	4.1243
1174	CHST7	1924739047721.6384	40.8078
1175	CHST9	4.318409333325519	2.1105
1176	CHSY1	4.117387006196888e+31	105.02149999999995
1177	CHTF18	10.687851776012666	3.4178999999999995
1178	CHTOP	2.7100554805948512e+17	57.911100000000005
1179	CHUK	1.285215252433151e+21	70.1225
1180	CIAO1	2.208819795709005e+24	80.86954999999995
1181	CIB1	1.0217342572929873e+42	139.55200000000013
1182	CIDEA	388.9389744259619	8.603399999999999
1183	CIDEB	4.396330966588021	2.1362999999999985
1184	CIDECP1	44.37268658548718	5.4716000000000005
1185	CIITA	12685.563625606272	13.630899999999999
1186	CINP	9.649137559681513	3.2704000000000004
1187	CISD1	2867141012525.767	41.38274999999999
1188	CITED4	980120.7681029846	19.902600000000003
1189	CKAP2	62.24128756168085	5.959800000000001
1190	CKAP2L	14.682238116981845	3.8760000000000003
1191	CKAP4	1.7724468934081668e+59	196.82
1192	CKAP5	183726.4739380354	17.4872
1193	CLASP2	2539.801445066167	11.310499999999998
1194	CLASRP	18143075725.66134	34.078700000000005
1195	CLCN5	75.85645254862801	6.2452000000000005
1196	CLCN7	6.243455717972703e+34	115.58789999999999
1197	CLDN12	63.31607852692624	5.984499999999999
1198	CLDN15	3481909188662558.0	51.62880000000001
1199	CLDN23	2.679381477847247	1.4219
1200	CLDN25	28.692464765829733	4.842599999999999
1201	CLDN3	2.7852368187637007	1.4777999999999998
1202	CLDN7	377.75315640719725	8.5613
1203	CLDN8	3.7030139899311476	1.8887
1204	CLDND1	604.8988048460292	9.240550000000042
1205	CLDND2	530870.3348361754	19.018
1206	CLEC10A	5858.842695084586	12.5164
1207	CLEC12A	1551068994209.6816	40.496399999999994
1208	CLEC12B	9.794691139201628	3.291999999999999
1209	CLEC16A	136623596125798.36	46.9572
1210	CLEC18C	24.35253409342973	4.606
1211	CLEC1A	20.58326583689203	4.3634
1212	CLEC2B	1.806962037784207e+19	63.97019999999999
1213	CLEC2D	640274678794.6722	39.2199
1214	CLEC3A	3.0196890565686396	1.5943999999999998
1215	CLEC3B	4.185790192149766	2.0654999999999992
1216	CLEC4A	5.686516942527676e+50	168.60395000000005
1217	CLEC4E	19612906.32020399	24.225299999999997
1218	CLEC4F	410.26151020206913	8.6804
1219	CLEC5A	841.4886486067868	9.7168
1220	CLEC6A	126.17655007642436	6.9793
1221	CLEC7A	2165.373232789054	11.080399999999997
1222	CLEC9A	163.31913257615443	7.35155
1223	CLHC1	573.5001287901741	9.16365
1224	CLIC3	981888.7173704876	19.905199999999994
1225	CLIP1	3.8028999927247087	1.927100000000003
1226	CLK1	1.499028831661036e+104	346.065
1227	CLK3	29587115471.684006	34.784249999999986
1228	CLK4	450082963264.60474	38.71140000000001
1229	CLLU1-AS1	11.7713	3.5572
1230	CLN3	11.221160631868079	3.4881500000000045
1231	CLNK	76.07760899184711	6.2494
1232	CLP1	3300414320.8330526	31.620000000000005
1233	CLPTM1	5.096122650667149	2.349400000000003
1234	CLPTM1L	6.383706362396625e+18	62.469100000000026
1235	CLPX	74265.26615647183	16.180400000000006
1236	CLRN1	372.6945727004047	8.54185
1237	CLRN2	55.72296035810431	5.800199999999999
1238	CLRN3	3615.8020924231905	11.8201
1239	CLSTN3	34.31815290263831	5.1009
1240	CLTCL1	7.51228	2.90925
1241	CLUHP3	75.32203118200117	6.235000000000001
1242	CMAHP	222863.37185069214	17.7658
1243	CMC1	85.79965847588655	6.4228999999999985
1244	CMIP	37.62187899992861	5.2335
1245	CMTM2	inf	1031.3193999999999
1246	CMTM3	10.636119600271059	3.4109000000000016
1247	CMTM6	3.3587986024492553e+155	516.647
1248	CNBP	103606.1415596322	16.66074999999995
1249	CNEP1R1	6.38723e+11	39.21639999999999
1250	CNIH2	1747.649307779082	10.7712
1251	CNIH3	100.55911166540209	6.651900000000001
1252	CNIH4	3.5661882868573644e+54	181.219
1253	CNN2	2.999956201708045e+27	91.27699999999999
1254	CNN3	8.89688	3.1532999999999998
1255	CNNM3	3.29110575672376e+17	58.19135000000001
1256	CNOT10	1117556015.7166393	30.057699999999997
1257	CNOT11	2342633.768532731	21.159699999999987
1258	CNOT2	4.506567683512344e+31	105.15179999999998
1259	CNOT3	124832272356.9567	36.8612
1260	CNOT4	83.95241955994432	6.391500000000001
1261	CNPY1	8.313753654595773	3.055500000000001
1262	CNPY4	603.7468723475665	9.2378
1263	CNR1	24.2296	4.598700000000001
1264	CNTFR	19.631520342199366	4.2951
1265	CNTFR-AS1	10.06935940904059	3.3319
1266	CNTNAP5	2.4317585663661943	1.282
1267	CNTROB	24.41845472640326	4.6099
1268	COA4	2.8554141309544336	1.5137
1269	COA5	3.5521321327285335e+29	98.16459999999998
1270	COBL	39.01345870982803	5.285900000000001
1271	COG1	1963096.9592691376	20.9047
1272	COG3	70693.99244566589	16.109299999999998
1273	COG4	21.297320122158848	4.412599999999998
1274	COIL	12088.101005030223	13.561299999999989
1275	COL10A1	3.8378544537291153	1.9402999999999997
1276	COL12A1	97.16400146503662	6.60235
1277	COL18A1	946055775.2054379	29.817350000000005
1278	COL22A1	16.48292070932222	4.0428999999999995
1279	COL23A1	24.1307	4.5927999999999995
1280	COL3A1	55499.99419061134	15.760200000000001
1281	CERT1	222832037754508.62	47.662949999999995
1282	COL5A1	3208.982040350122	11.6479
1283	COL5A3	42.32388040929229	5.4034
1284	COL6A1	138.5151530277551	7.1139
1285	COL6A2	6.941271695101521	2.7952000000000004
1286	COL6A4P1	9.188949888430727	3.1998999999999995
1287	COL8A1	4.17796	2.0628
1288	COLEC10	2.5512424361434864	1.3512
1289	COLEC12	16.797795445476034	4.0702
1290	COLGALT1	5.0189604726813415e+36	121.917
1291	COLQ	5.0374722979538085	2.332699999999999
1292	COMMD3	3.5129e+12	41.675800000000095
1293	COMMD5	4.853077839613967	2.2789
1294	COMMD8	51196130277420.37	45.5411
1295	COPG2IT1	8.538010873992151	3.0939
1296	COPRS	706011144200.7375	39.3609
1297	COPS6	40538.35706162133	15.307000000000002
1298	COPS7A	262035.00004277096	17.99939999999998
1299	COQ3	347993.29898252094	18.408699999999996
1300	COQ4	62.617760202421344	5.968500000000001
1301	COQ5	1.4079547455068135e+32	106.79529999999997
1302	COQ7	58530.5	15.8369
1303	CORO1A	3.9408612911499056e+53	178.04070000000002
1304	CORO1C	2.818055451195162	1.4946999999999946
1305	CORO2B	6.436828362430196	2.6863500000000005
1306	CORT	2.055230207433243	1.0393
1307	COTL1	502.85547277485273	8.974
1308	COX10	10136104.727603642	23.273000000000003
1309	COX19	2.168626968613886e+22	74.19919999999999
1310	COX20	6.962099278933843e+17	59.2723
1311	COX4I1	5.2721396451333234e+36	121.98779999999988
1312	COX6A1	546153569882228.6	48.9563
1313	COX7A2	3.065737814907589e+102	340.453
1314	COX7C	1.1734444861947138e+194	644.685
1315	COX8A	15866.54071483633	13.953700000000026
1316	CPA5	4113400.170490416	21.971899999999998
1317	CPB1	96.20233459619595	6.587999999999999
1318	CPEB2-DT	1453616948.5759652	30.437000000000005
1319	CPM	108.425	6.760549999999999
1320	CPNE1	607.1671805227911	9.245949999999999
1321	CPNE9	262.2320114126378	8.034699999999999
1322	CPPED1	2.622332240771528e+16	54.5417
1323	CPQ	2.4947162335838815e+24	81.0452
1324	CPS1-IT1	2.220215938326661	1.1507000000000003
1325	CPSF1	19.613838516997696	4.2938000000000045
1326	CPSF2	101812.13492338793	16.63555000000001
1327	INTS11	467190	18.8336
1328	CPSF4	1457.2674884715996	10.509050000000002
1329	CPT1A	2.907138892839975	1.5396
1330	CPT1B	3525997.448469668	21.749599999999997
1331	CPT2	121989.71557702062	16.8964
1332	CPVL	1.6601064144493674e+24	80.45755000000008
1333	CPXM2	63.663739684983625	5.9924
1334	CR1	1.9063623800258813e+17	57.4036
1335	CR1L	55.34572577012774	5.7904
1336	CRABP2	10.330226629657743	3.3688
1337	CRADD	962815.6055556221	19.8769
1338	CRB3	5.159745830057933	2.3672999999999997
1339	CRCP	10.109922269791788	3.3377
1340	CREB1	25359.698974427323	14.630250000000018
1341	CREB3L2	158323481.33475745	27.23830000000001
1342	CREB3L3	12.00780043396683	3.5859
1343	CREBBP	4.530705539778357e+45	151.66649999999998
1344	CREBRF	3.8817857605403555e+58	194.62855000000002
1345	CRELD1	132.25697506263725	7.0472
1346	CRELD2	4.564579343926524e+22	75.27289999999999
1347	CRHBP	423.4946694009698	8.7262
1348	CRHR1	13.411976915610909	3.74545
1349	CRIP2	475.4006283810449	8.892999999999999
1350	CRIP3	147.71781319249794	7.2067
1351	CRIPT	109.1221375572911	6.769799999999989
1352	CRISPLD2	1.5396697966738162e+74	246.44529999999997
1353	CRK	13424.679264058543	13.712600000000009
1354	CRLF1	615.4509194349013	9.265500000000001
1355	CRLF3	4.677493763973053e+45	151.713
1356	CRNKL1	318.90877838578535	8.317
1357	CROCC	513.066	9.003
1358	CROCCP2	5924.180982515235	12.532399999999999
1359	CROCCP3	37.77605128029827	5.2394
1360	CROT	11.593144276098714	3.5351999999999997
1361	PPIAP10	108.0833135902441	6.756
1362	CRTC2	127.81381757515318	6.997900000000001
1363	CRTC3	9.59385082599018e+21	73.02260000000001
1364	CRY1	1582034.9048015825	20.5934
1365	CRY2	2801.337321755944	11.451899999999995
1366	CRYAB	2.0335493465839125	1.024
1367	CRYBB1	10.93211017823915	3.4504999999999995
1368	CRYGA	2.518037903834614	1.3323
1369	CRYGB	55.495542838903795	5.7943
1370	CRYGN	3.548969067373353	1.8274000000000001
1371	CRYGS	22744	14.473199999999999
1372	CRYL1	10.273814320691367	3.360899999999994
1373	CRYM	3.2392279575931937	1.6956499999999997
1374	CRYZ	5932117384.283519	32.465900000000005
1375	CRYZL1	190.14418383514476	7.570950000000003
1376	CS	744105236459126.2	49.40249999999992
1377	CSAD	2.0443576744889237e+25	84.0798
1378	CSDE1	20.148492556331302	4.332599999999999
1379	CSE1L	1.5311506080477215e+19	63.73125000000002
1380	CSF2	16.742000261351606	4.0653999999999995
1381	CSF2RA	4.968220122986139e+136	454.095
1382	CSF2RB	76488071123711.84	46.1203
1383	CSF3R	inf	1994.01
1384	CSGALNACT2	56070221399776.984	45.6723
1385	CSHL1	3.7362733289816323	1.9016000000000002
1386	CSK	1.252746313259036e+18	60.119800000000055
1387	CSMD1	23912.046712421776	14.5455
1388	CSNK1A1	66282088021.64286	35.94789999999999
1389	CSNK1A1P1	2.2151432519545096	1.1474
1390	CSNK1D	10205303239.52034	33.24860000000001
1391	CSNK1G1	1555.4324209933216	10.603100000000001
1392	CSNK1G3	48.01955070698126	5.585549999999998
1393	CSPG4	4.70371	2.2337999999999996
1394	CSPP1	101541905.66573207	26.597499999999997
1395	CSRNP3	10.868643607250089	3.4421000000000004
1396	CST4	11.07588442882229	3.4693500000000004
1397	CST7	4.3953531810867207e+136	453.918
1398	CST8	2.906131529849228	1.5391
1399	CST9	329.72055084947687	8.3651
1400	CSTA	27.39992425769093	4.7761
1401	CSTF2	13.993646039034832	3.8066999999999993
1402	CSTF2T	1251129.7646487174	20.2548
1403	CSTF3	1824158.9309744094	20.7988
1404	CTAG2	9.227245234411527	3.2059000000000006
1405	CTAGE10P	738.0629193240064	9.5276
1406	CTAGE11P	20.211437091044143	4.3370999999999995
1407	CTAGE15	95.83295834853735	6.582450000000001
1408	CTAGE6	6.14835	2.6202000000000023
1409	CTBP1	34.516158438150995	5.109200000000001
1410	CTBS	2.5843550714783126e+39	130.925
1411	CTDSP1	582.2722281836757	9.185550000000035
1412	CTDSP2	15719104717.150423	33.87180000000012
1413	CTDSPL2	226389.8889120856	17.788449999999997
1414	CTHRC1	11.0467	3.4655499999999995
1415	CTNNB1	2795.52	11.4489
1416	CTPS1	184.95109093421112	7.530999999999999
1417	CTRB1	210.5910042058926	7.718299999999999
1418	CTRC	1241.6131267192209	10.278000000000002
1419	CTRL	22.715418812116845	4.505599999999998
1420	CTSC	2.1594306176535963e+32	107.41234999999998
1421	CTSD	1501.9280638124133	10.552600000000012
1422	CTSF	30.897110106340275	4.949400000000001
1423	CTSS	4.889292520714547e+24	82.01589999999999
1424	CTSW	1240594.3251135622	20.242599999999996
1425	CTU1	96.8245	6.5973
1426	CUBN	4.054713557989486	2.0196000000000005
1427	CUEDC1	257773984969567.34	47.873099999999994
1428	CUL2	1.6284275564896568e+47	156.83409999999998
1429	CUL7	1817.7020208581425	10.8279
1430	CUL9	17.153130598984745	4.1004000000000005
1431	CUTC	9.229688208479802e+22	76.28869999999999
1432	CUX1	25.902150929517074	4.695
1433	CUZD1	29.71871846510389	4.8933
1434	CWC22	2.5942185057908165	1.3753000000000002
1435	CWC25	3894026929956.7153	41.8244
1436	CX3CR1	5.730970779065173e+47	158.649
1437	CXADRP3	5.203563691472343	2.3795
1438	CXCL1	1080299.5696711226	20.043
1439	CXCL12	8.875325309912261	3.1498000000000004
1440	CXCL16	8.957627534156521e+35	119.43060000000001
1441	CXCL3	11.582702499453031	3.5339
1442	CXCL6	5.106907754331764	2.35245
1443	CXCL9	4.825237653451903	2.2706
1444	CXCR1	3.0432832421423826e+120	400.237
1445	CXCR2	inf	1090.16
1446	CXCR3	129.54414487848086	7.0173000000000005
1447	CXXC5	4.89757028632852e+19	65.40870000000001
1448	BCLAF3	13.37345198479179	3.7413
1449	CXorf38	526417215887920.3	48.9032
1450	EOLA2	174.19386454350413	7.44455
1451	STEEP1	3.606501440373795	1.8506
1452	RADX	26.225529566210657	4.712899999999999
1453	CXorf58	3.5249431743614155	1.8176
1454	CXorf65	118292.57534995535	16.851999999999997
1455	CYB561D1	2.02599281602649e+31	103.99840000000003
1456	CYB5D1	426.44030777274077	8.736199999999997
1457	CYB5D2	165.7769942407514	7.373100000000001
1458	CYB5R2	11180.522570862167	13.4487
1459	CYB5R4	3.3135465899723934e+40	134.606
1460	CYBRD1	7.649387811467794e+18	62.73004999999999
1461	CYC1	369061.06003590394	18.493499999999983
1462	CYFIP1	3.2724020276231793	1.71035
1463	CYFIP2	26586674.53145186	24.664199999999994
1464	CYHR1	4762.1587521366155	12.217400000000001
1465	CYLD	1.9848782016625972e+16	54.13990000000001
1466	CYMP	8.325864041753892	3.0576000000000003
1467	CYP11A1	263.98277757985113	8.044300000000002
1468	CYP19A1	6.437943876437117	2.6866
1469	CYP1B1	1.2137777666150386e+39	129.835
1470	CYP27A1	86136162525.23557	36.325900000000004
1471	CYP27B1	52.21527471510359	5.7064
1472	CYP27C1	52.49470484615305	5.7141
1473	CYP2A13	9.959684211835187	3.3161000000000005
1474	CYP2C18	4.087446932045823	2.0311999999999997
1475	CYP2F1	34.4516	5.1065
1476	CYP2R1	913.3981136247227	9.835100000000004
1477	CYP2U1	418.46118517515043	8.70895
1478	CYP46A1	413.02920873269795	8.6901
1479	CYP4B1	7.536005406641135	2.9138
1480	CYP4F12	5.352452175141644	2.4201999999999995
1481	CYP4F22	3.979259542005687	1.9925
1482	CYP4F3	3.5289478299455586e+20	68.2578
1483	CYP4F30P	9.516954673681385	3.2504999999999997
1484	CYP4V2	2221649.8137329044	21.083200000000005
1485	CYP4Z2P	7.319778537912808	2.8718
1486	CYP7B1	86.1811	6.4293000000000005
1487	CYS1	4.128592417660075	2.04565
1488	CYSTM1	4.74937958643291e+52	174.988
1489	CYTH1	5.467336234515976e+20	68.88940000000002
1490	CYTH2	12106.548499853394	13.563500000000005
1491	CYTH4	8.776543629902057e+96	322.03875000000005
1492	D2HGDH	99159660.76209311	26.563249999999996
1493	DAAM1	2953.3773815685863	11.528150000000004
1494	DAAM2	85.33111533383672	6.415
1495	DACT2	2.353650326174552	1.2349000000000006
1496	DAGLB	6.1231e+12	42.47740000000002
1497	DALRD3	21.090187263206538	4.3985
1498	DANCR	382.0453259820573	8.577600000000004
1499	DAPK1	502309040.56937504	28.904000000000003
1500	DAPK2	34.08110010487082	5.0908999999999995
1501	DAPP1	1.244161139514403e+49	163.0896499999999
1502	DARS1	2302.842455522617	11.169200000000046
1503	DAZAP1	313705.21782311884	18.25905000000001
1504	DAZAP2	2.804845873806069e+195	649.2638999999999
1505	DBIL5P	390.9661788282581	8.610899999999999
1506	DBNDD2	1183.01	10.208250000000007
1507	DBP	420.5985306978949	8.716299999999997
1508	DBT	10438.306144763454	13.349600000000002
1509	DCAF11	22021356.426028036	24.39240000000001
1510	DCAF12L2	5.4158958667606205	2.4372
1511	DCAF16	4.3252993985538515	2.1128
1512	DCAF4	4.300188791648904	2.1043999999999983
1513	DCAF8	8.076808021594491e+29	99.34970000000001
1514	DCAKD	2.153077126554982	1.1064000000000078
1515	DCBLD2	7.331203233142548	2.8740500000000004
1516	DCC	53.50493282044923	5.7416
1517	DCHS1	4627.444590879227	12.176
1518	DCLRE1C	3558.3679903769457	11.796999999999997
1519	DCN	15.035490204666738	3.9103000000000003
1520	DCP1B	7.664544203576906	2.9382
1521	DCP2	3.712653001520795e+16	55.04329999999993
1522	DCPS	8.111675838320211	3.019999999999996
1523	DCTN1	16.191895734224357	4.017199999999999
1524	DCTN2	671393.9447611382	19.35680000000002
1525	DCTN4	3.3410463565424156	1.7402999999999977
1526	DCTN6	7.587896498339732	2.9236999999999966
1527	DCUN1D2	353.60625872482717	8.466
1528	DCUN1D4	346.44919648658015	8.436500000000002
1529	DDA1	6.002604372451786e+36	122.17499999999998
1530	DDAH2	122.27621585695177	6.9339999999999975
1531	DDB1	512295152.6009537	28.9324
1532	DDB2	25.400764252099048	4.6668
1533	DDHD2	531.6194211624177	9.054250000000003
1534	DDI1	4.912645033684528	2.2965
1535	DDIT3	32036555731.82821	34.898999999999994
1536	DDIT4L	4.981568286782338	2.3165999999999998
1537	DDTL	17.546361596363237	4.133100000000001
1538	DDX17	3.265604412423269e+105	350.50980000000004
1539	DDX23	122.22537318155997	6.933400000000006
1540	DDX27	8576157.676748635	23.031900000000007
1541	DDX28	575569823942.9644	39.066199999999995
1542	DDX31	13.206717249069365	3.7232
1543	DDX39B	18.590581599063082	4.2165
1544	DDX3X	2.8445322505958324e+27	91.20025000000004
1545	DDX3Y	3.0409034270161217	1.6045000000000003
1546	DDX4	25.965066225494837	4.6985
1547	DDX41	182.60722024056153	7.512600000000006
1548	DDX42	4.25320526173697e+16	55.23939999999999
1549	DDX46	165859.25595902235	17.339600000000004
1550	DDX49	555.5989258858581	9.117899999999999
1551	DDX5	1.275562360045312e+280	930.491
1552	DDX50	4.7939	2.2612000000000023
1553	DDX51	1.0570927221131555e+64	212.68349999999987
1554	DDX55	5.159917895209247e+41	138.566
1555	DDX56	1096835480.9890761	30.030699999999996
1556	DDX59	61756.355704673864	15.914300000000011
1557	DECR1	7.1724225736119595e+37	125.75380000000007
1558	DECR2	650.3623811826388	9.345099999999999
1559	DEDD2	1.3061279383560433e+82	272.78340000000003
1560	DEFA5	6.905280406596678	2.7877
1561	DEFB112	8.617085508451083	3.1071999999999997
1562	DEFB116	432.87299803796725	8.7578
1563	DENND1B	28.27391975586899	4.821400000000001
1564	DENND1C	930748222727.0963	39.759600000000006
1565	DENND3	1.1282443393842279e+47	156.30470000000003
1566	DENND4B	6.473283227020864e+25	85.74270000000001
1567	DENND4C	3.430692928089898	1.7785000000000082
1568	DENND5A	481468347544.8805	38.80864999999994
1569	DENND6B	550.9585595204389	9.105800000000002
1570	DENR	1650664758.426397	30.620400000000018
1571	DEPDC1	7.937309160677446	2.98865
1572	DEPDC5	15.821341206449672	3.9838
1573	DEPTOR	3.9255641466114195	1.9728999999999997
1574	DERA	60353388252219.766	45.77850000000001
1575	DERL2	1981278.1465213718	20.918
1576	DERL3	11.712279643850264	3.5499499999999995
1577	DES	208.34057124007148	7.702800000000001
1578	DESI2	202589.5172508567	17.628200000000007
1579	DET1	1037.1795854250677	10.018450000000001
1580	DFFA	19.575808658109818	4.290999999999997
1581	DFFB	4301176.788527655	22.036300000000004
1582	DGAT1	15864686923.341415	33.885099999999994
1583	DGAT2	975668436038.8864	39.827600000000004
1584	ESS2	10.202494303756787	3.350850000000001
1585	DGCR2	260.8542267444358	8.027100000000004
1586	DGCR8	5187584247975.515	42.2382
1587	DGKE	28.464660744768732	4.8311
1588	DGKG	30.246577483064595	4.918699999999999
1589	DGKK	11.654377159457447	3.5427999999999997
1590	DGKQ	8.40807e+08	29.647199999999998
1591	DGKZ	12.284779007579568	3.6188
1592	DHCR24	262.0139836451718	8.0335
1593	DHDH	18.90112236032092	4.2404
1594	DHFR	408.814	8.6753
1595	DHH	2.403771897400846	1.2652999999999999
1596	DHODH	14.848033855432222	3.8922000000000008
1597	DHRS12	47664109.26026419	25.5064
1598	DHRS13	4.741441456059846e+24	81.9716
1599	DHRS2	6.165850886215688	2.6243
1600	DHRS4	599.3479545230297	9.227250000000026
1601	DHRS4-AS1	17069.69902067285	14.059149999999995
1602	DHRS7	9.423489936358674e+69	232.44929999999988
1603	DHRS7B	6.712731789614833	2.7469000000000037
1604	DHRS7C	49.52551252132283	5.6301000000000005
1605	DHRS9	323.06933285617527	8.3357
1606	DHRSX	84.33151691098494	6.398
1607	DHTKD1	250.47104080968444	7.968499999999995
1608	DHX16	10092.528217667546	13.300999999999988
1609	DHX29	183556632.02200127	27.4517
1610	DHX33	226.2540803025415	7.8218
1611	DHX34	1.0734374317869741e+20	66.54079999999999
1612	DHX35	6.261463935929808	2.6464999999999996
1613	DHX37	17.634759554469227	4.140349999999998
1614	DHX9	24258.454177166128	14.566199999999998
1615	DIAPH1	113.48438564130323	6.826349999999991
1616	UTP25	10.382269951335509	3.3760499999999976
1617	DIMT1	769048849.8840196	29.518500000000017
1618	DIO3	5.30003	2.406
1619	DIO3OS	3.5178647082256487	1.8146999999999998
1620	DIP2C	165.31799941208916	7.3690999999999995
1621	DIRAS2	2.0303803331518027	1.02175
1622	DIRC1	6.827228319517675	2.7713
1623	SLC49A4	7.153723175271063e+18	62.633399999999995
1624	DIS3	191.84535176823502	7.5838
1625	DIS3L	456989.02736780036	18.801800000000014
1626	DISC1	3.9975054483220416	1.9990999999999999
1627	DISP1	23.70796618876143	4.5672999999999995
1628	DKC1	6915236425832219.0	52.61869999999999
1629	DKK2	16.883592394295448	4.0775500000000005
1630	DKK3	2.147339048866873	1.10255
1631	DKKL1	56.897761921571046	5.8303
1632	DLEC1	6.1001723324639965	2.60885
1633	DLEU2	145.2707058984358	7.182600000000001
1634	DLEU7	1153.8980113811958	10.1723
1635	DLGAP1-AS1	198461.54990243667	17.5985
1636	DLGAP1-AS5	33.227365375427404	5.0543000000000005
1637	DLK2	3.699935190097475	1.8875000000000002
1638	DLST	1574.0874738972516	10.6203
1639	DLX2	28.92810671849416	4.8544
1640	DLX3	68.35144818950047	6.094900000000001
1641	DLX4	2.5972772054597675	1.377
1642	DMRTA1	2.0289031507434814	1.0207
1643	DMRTB1	7.134439043540735	2.8347999999999995
1644	DMWD	2285692.663955189	21.1242
1645	DMXL2	2.5535e+08	27.927899999999994
1646	DNAAF2	56.02116187481159	5.8079
1647	DNAAF3	4.508976528379086	2.1728
1648	DNAH1	58564201186.73092	35.7693
1649	DNAH17	2.3853484012451616	1.2542000000000002
1650	DNAH3	23.430242810617436	4.5503
1651	DNAH6	32.86659283736476	5.038550000000001
1652	DNAI1	39.45947892974174	5.3023
1653	DNAJB12	38.68493648383022	5.273700000000002
1654	DNAJB13	11.112411313083635	3.4741000000000004
1655	DNAJB14	86.14528916180024	6.428699999999999
1656	DNAJB4	13.325797772937314	3.7361500000000003
1657	DNAJB5	14.07438521475897	3.815
1658	DNAJB8	3.898718523566196	1.963
1659	DNAJC16	3.111909274089871	1.6378000000000004
1660	DNAJC2	20.983740990006595	4.3911999999999995
1661	DNAJC21	4.676081256915099	2.2253
1662	DNAJC25	46.32759870207617	5.533800000000001
1663	DNAJC25-GNG10	22464.354702209283	14.4553
1664	DNAJC27	10503.627222233144	13.358599999999996
1665	DNAJC3	854219405018832.1	49.601600000000005
1666	DNAJC30	4800042388.1222515	32.1604
1667	DNAJC4	3.08559e+09	31.522900000000007
1668	DNAJC5	156684.18039309076	17.2575
1669	DNAJC8	7.482626551581821e+34	115.84910000000002
1670	DNAL4	3378724167993314.5	51.58539999999999
1671	DNALI1	13.797165461904061	3.7862999999999998
1672	DNASE1	49.330226281950324	5.6244
1673	DNASE1L1	615.5575781933061	9.26575
1674	DNASE2	402826.7600060082	18.619799999999998
1675	DND1	3.8844221552984894	1.957699999999999
1676	DNHD1	88.13236410085386	6.4616
1677	DNLZ	1.381969449073328e+24	80.19300000000001
1678	DNM1P35	2.3577324272431506	1.2374
1679	DNM1P46	5.991013149351427	2.5827999999999998
1680	DNMT3A	1924.6761499585489	10.9104
1681	DNMT3L	48.2013	5.591
1682	DNTTIP1	4559360.328706874	22.120400000000018
1683	DOC2B	1125.694784760134	10.1366
1684	DOCK11	6.4171021194679475e+106	354.8063000000001
1685	DOCK2	2.3186916408032474e+53	177.27549999999997
1686	DOCK5	130773954.93231618	26.9625
1687	DOCK6	15.572190567123739	3.9608999999999996
1688	DOK7	2.729052218814321	1.4483999999999995
1689	DOP1A	2.3848524335580428	1.253899999999998
1690	DOP1B	189922.3281740703	17.535049999999984
1691	DPEP2	8.700941147108932e+90	302.09469999999993
1692	DPEP3	201613319947.9721	37.552800000000005
1693	DPF1	35.95698124755045	5.168200000000001
1694	DPF2	1.16277304500678e+26	86.58769999999998
1695	DPF3	102.69698378248897	6.682250000000001
1696	DPH2	2.5006445455241604	1.3223000000000003
1697	DPH5	157546230.9916249	27.2312
1698	DPM1	7.026838410703417e+24	82.5392
1699	DPP10	2.825487878578212	1.4985
1700	DPP3	518.0329303747936	9.0169
1701	DPP8	67011980749.19815	35.9637
1702	DPP9	34464314.872468956	25.038600000000002
1703	DPRXP4	8783.011637556894	13.1005
1704	DPY19L2P2	4.727573866830507	2.2411000000000003
1705	DPY30	5.10211102087991e+18	62.14579999999998
1706	DPYD	197092822.76964983	27.554300000000012
1707	DPYSL4	516.0617882059317	9.0114
1708	DR1	9.532205190576096e+21	73.01330000000002
1709	DRAM1	3482.481564029168	11.765900000000002
1710	DSC2	4.182309997318631	2.0642999999999994
1711	DSEL	2.5475315259627545	1.3490999999999997
1712	DSG2	3.690969970615194	1.8840000000000003
1713	DSG3	3.3801798257417537	1.7571
1714	DST	2.8482978133118046	1.5101
1715	DSTYK	7159860.260960849	22.771500000000003
1716	DTHD1	1272.808799960356	10.3138
1717	DTNB	34.947079726888795	5.1270999999999995
1718	DTWD1	772.4512092773417	9.5933
1719	DTWD2	6.730642963292696e+123	411.348
1720	DTX2	8.606937544061067	3.105500000000001
1721	DUOXA1	36.05931285566237	5.1723
1722	DUS4L	14.972051388483125	3.9041999999999994
1723	DUSP10	17.22581097329066	4.1065000000000005
1724	DUSP13	2.403105522698907	1.2649
1725	DUSP16	1740.0342640714146	10.7649
1726	DUSP18	8.892185854366477e+20	69.5911
1727	DUSP2	1238446.4005392028	20.240099999999998
1728	DUSP21	7.196522816451219	2.8473
1729	DUSP3	9.762930810843306e+60	202.60299999999995
1730	DUSP4	2.715353446517344	1.4411399999999999
1731	DUSP8	18.877554798176252	4.238600000000002
1732	DUX1	2.999662108279773	1.5848
1733	DVL1	3.670050716916703	1.8758
1734	DVL2	42.37378215762515	5.405099999999997
1735	DVL3	384360.35210273264	18.552100000000003
1736	DYDC1	2.339580711422546	1.2262499999999998
1737	DYDC2	2.4077740278685695	1.2677000000000014
1738	DYNC1I1	2.797038282837574	1.4839000000000002
1739	DYNC1I2	238478.5528077377	17.863499999999988
1740	DYNC1LI2	6.370004060116066e+18	62.46600000000001
1741	DYNC2H1	4.382031940112592	2.131599999999999
1742	DYNC2LI1	5.168336485441874	2.3697
1743	DYNLT1	5.312259867102848e+24	82.13560000000007
1744	DYRK1A	230.1291614511145	7.846299999999999
1745	DYRK1B	2.3506341221985636	1.2330500000000004
1746	DYRK2	2.1449921782382717e+17	57.57374999999999
1747	DYSF	6.669024548096935e+129	431.266
1748	DZANK1	69.85057080559143	6.126200000000001
1749	DZIP1L	10.480241088183854	3.3895999999999997
1750	DZIP3	3.4283157769123997	1.7774999999999999
1751	E2F3	7010311624064769.0	52.63840000000002
1752	E2F5	1464.6091512823025	10.516300000000001
1753	E4F1	3683933824.1760073	31.77860000000004
1754	EBF3	9.250299006298583	3.2095
1755	EBF4	7.214002884583002	2.8507999999999996
1756	EBI3	10.589040765271998	3.4045000000000005
1757	EBLN2	1.6875447066174746e+24	80.4812
1758	EBNA1BP2	838130701.3362154	29.642599999999987
1759	EBP	17438.641069315803	14.089999999999996
1760	ECE1	974.4200441166827	9.928399999999998
1761	ECHDC2	4.773376082903406e+21	72.01550000000003
1762	ECHDC3	23.782030632866476	4.5718
1763	ECM1	43.23866274527912	5.4342500000000005
1764	RNASE2CP	174.70777457017306	7.448799999999999
1765	ECT2	138.6592450041641	7.115400000000001
1766	ECT2L	10.777121575891933	3.4299
1767	EDAR	19848133.386365857	24.2425
1768	EDC3	454.5830243878094	8.828400000000002
1769	EDEM1	10220.654750518439	13.319200000000023
1770	EDEM3	52.88182275256173	5.7246999999999995
1771	EDIL3	21.078495622046194	4.3977
1772	EDN1	10.55899045415791	3.400400000000001
1773	EDN2	4.569384987394182	2.192
1774	EED	34516.53442616813	15.075000000000003
1775	EEF1A1	inf	1105.8472000000002
1776	EEF1A2	393.05843499624706	8.6186
1777	EEF1B2	4.0049937743307735	2.001800000000003
1778	EEF1D	489.7494289229026	8.935899999999947
1779	EEF2K	918614.4805168394	19.809099999999997
1780	EFCAB14	1.1279263510150844e+33	109.797
1781	EFCAB6-AS1	320.749	8.325299999999999
1782	EFCAB7	1961.171518870679	10.9375
1783	EFEMP2	2.006665294857654	1.0047999999999995
1784	EFHC1	4.705017209837853	2.2342000000000004
1785	EFHC2	18210.7	14.1525
1786	EFHD2	2.4974425980258775e+258	858.3779000000002
1787	EFNA1	13190.850801006864	13.687249999999999
1788	EFNA3	45.31447295408884	5.5019
1789	EFNA4	102.5156245900463	6.6797
1790	EFR3B	2.2676531672477083	1.1811999999999996
1791	EGFEM1P	42.67443064272927	5.4153
1792	EGFL7	3.6116297474747268	1.8526500000000001
1793	EGFLAM	10.063777318400247	3.3311
1794	EGLN1	256330770201399.47	47.865
1795	EGLN2	7.212479212209068e+50	168.9468999999999
1796	EGR2	3943.0601415747083	11.9451
1797	EGR3	3.005281224519438	1.5875000000000001
1798	EHBP1L1	1.314503189538994e+67	222.96369999999996
1799	EHD1	7.4725789091811e+103	345.06
1800	EHF	29.689893229178125	4.891900000000001
1801	EHMT2	8.22035	3.039200000000001
1802	EI24	93780.47721622155	16.517
1803	EID2	109632477.16852385	26.708099999999998
1804	EID2B	2.4703652909943856e+291	967.9858000000002
1805	EID3	197199.9964252319	17.589299999999998
1806	EIF1AX	125.9231739529905	6.976399999999998
1807	EIF2AK4	2822.386793434244	11.462699999999984
1808	EIF2B2	4.762562753414072e+20	68.6903
1809	EIF2B3	34204.535077879416	15.061899999999998
1810	EIF2B4	2.6752360565235577e+19	64.53630000000001
1811	EIF2B5	787405435526160.0	49.4841
1812	EIF2S3	1.052243154699267e+83	275.793
1813	EIF3CL	2185.276321055997	11.093600000000002
1814	EIF3J	21.77951617064749	4.444900000000004
1815	EIF3J-DT	138.52475449929148	7.114
1816	EIF4A2	4.0000396669535776e+60	201.3157000000001
1817	EIF4E2	1.1064714277679581e+19	63.26259999999999
1818	EIF4E3	2569.4609299327085	11.327249999999992
1819	EIF4EBP1	2.522055458463108	1.3346
1820	EIF4ENIF1	224.45773447812078	7.810299999999998
1821	EIF4G2	1.9966071278891988e+16	54.14840000000004
1822	EIF4H	2010394426494768.8	50.836400000000026
1823	EIF5	48409.41366747331	15.562999999999999
1824	EIF5A2	28.840014803546577	4.8500000000000005
1825	ELAC1	4512.152146968833	12.139600000000002
1826	ELAC2	495.24548076233503	8.952000000000005
1827	ELF2	4.766730298296185	2.253
1828	ELK3	2.2019779160791733	1.1387999999999998
1829	ELL	804396425962681.8	49.51489999999999
1830	ELL2	136.37165504450834	7.091399999999993
1831	ELMO1	9.215101138794866	3.2040000000000006
1832	ELMO2	33380.084815493385	15.026699999999998
1833	ELMO3	4344.576988644219	12.085
1834	ELMOD1	18039.853472542298	14.1389
1835	ELMOD3	81.66805704419096	6.3516999999999975
1836	MIDEAS	813.8392215431999	9.668599999999998
1837	ELOVL2	6.348430660267138	2.6664
1838	ELOVL4	21.24129766088364	4.408799999999999
1839	ELOVL5	2.30941757876279e+31	104.187
1840	ELOVL6	714.5791453753969	9.48095
1841	ELP3	48.27820057983386	5.593299999999999
1842	ELP4	7.976191236016213	2.9956999999999994
1843	EMB	79.85440013182767	6.3193
1844	EMC2	2887.889848779548	11.4958
1845	EMC4	45302.40433429283	15.467300000000023
1846	EMC7	5.0642364774905475e+34	115.28590000000003
1847	EMC9	22.25719683614581	4.476200000000002
1848	EME1	3.810023774115931	1.9298000000000002
1849	EMG1	6761.3705527869415	12.723099999999988
1850	EML2	60687	15.889100000000001
1851	EML4	41526571528475.914	45.23910000000001
1852	EMP2	11.501100427499797	3.5237
1853	EMP3	7.923624371126726e+37	125.89750000000004
1854	EMX2	66.02772347528693	6.044999999999999
1855	EMX2OS	944.6591089467679	9.883650000000001
1856	ENAM	4.2070238590427875	2.0728000000000004
1857	ENC1	6.1911181859044895	2.6301999999999985
1858	ENDOV	9.402862361524027	3.2331
1859	ENG	73141.36851021546	16.1584
1860	ENHO	158299.81018518636	17.2723
1861	ENKD1	10003.38049866467	13.288200000000003
1862	ENO1-AS1	6.651593483198535	2.7337000000000002
1863	ENO3	514816.93981703935	18.9737
1864	ENOSF1	19088702607.49507	34.152
1865	ENPEP	68.49610276414154	6.097950000000001
1866	ENPP1	57.88629840971982	5.85515
1867	ENPP4	1770714.2690484195	20.7559
1868	ENPP6	3.7259285272537155	1.8976000000000002
1869	ENSA	135868090683965.56	46.94920000000002
1870	ENTPD1	12405701.661489516	23.56450000000001
1871	ENTPD4	7198675.222121239	22.779300000000006
1872	ENTPD6	15.43838568549027	3.948450000000001
1873	EOMES	1.3672130780394116e+20	66.88980000000001
1874	EP300	1615574349.9150982	30.589399999999983
1875	EPB41L2	8.262051196478568	3.0465
1876	EPB41L5	450416.4523183044	18.7809
1877	EPC1	145.79525936881637	7.187799999999999
1878	EPDR1	285.76788832687174	8.1587
1879	EPG5	2403324.4575126646	21.1966
1880	EPHA7	7.266698252095775	2.8613000000000004
1881	EPHB1	23.609572275449842	4.5613
1882	EPHB3	2.325917620096669	1.2177999999999998
1883	EPHB6	217491.5764153743	17.730600000000003
1884	EPM2AIP1	32697.665148169865	14.996900000000004
1885	EPN2	4.099363719543351	2.0354
1886	EPS15	93.41614463608276	6.5456
1887	EPS8	301.78975068712305	8.2374
1888	EPS8L2	776.3158860196054	9.6005
1889	ERAP1	3.251037055410363	1.7009000000000007
1890	ERAP2	190759733399677.8	47.438750000000255
1891	ERBB2	10.545093631603267	3.3985
1892	ERC1	37.92559738111497	5.2451
1893	ERC2-IT1	17.151941675778907	4.1003
1894	ERCC4	238.9475226625659	7.900549999999999
1895	ERCC6L	85.06242031423729	6.41045
1896	ERCC6L2	4.060760666303608	2.021750000000001
1897	ERGIC1	1.4442866986786556e+30	100.188
1898	ERH	3.2919118923428285e+24	81.4452
1899	ERLIN1	8021.1868242865385	12.9696
1900	ERLIN2	3.534729953139971	1.8216
1901	ERMP1	1317.7856441303775	10.363900000000001
1902	ERP27	6.597641931496545e+16	55.8728
1903	ERP44	2546969.0537998597	21.280350000000002
1904	ERVW-1	8.0186	3.00335
1905	ESCO1	94.84501215426911	6.5674999999999955
1906	ESD	1.338212880139522e+46	153.22899999999998
1907	ESPL1	29.26896854214118	4.8713
1908	ESRP1	7.5104533755229035	2.9089
1909	ESRRA	1208176.667730984	20.2044
1910	ESRRG	3.1431257662218313	1.6521999999999997
1911	ESYT2	6.941897301581465e+63	212.07679999999993
1912	ESYT3	164.68895584978662	7.363600000000001
1913	ETAA1	2.2593378183487216	1.1759000000000002
1914	ETHE1	2.497180317865969	1.3203000000000005
1915	ETS2	1.7711059047299812e+16	53.9755
1916	ETV2	842.3640168235714	9.718300000000001
1917	ETV3	877415.0943602631	19.7429
1918	ETV3L	78.82601845749308	6.3006
1919	ETV6	361.71258899469694	8.498699999999985
1920	EVA1B	35.69623471924332	5.1577
1921	EVA1C	135.7492107541096	7.0847999999999995
1922	EVI2B	2.1788296011808833e+112	373.17949999999996
1923	EVI5	4.0194393788922476e+18	61.80170000000001
1924	EWSR1	1.0918767439069206e+21	69.88729999999998
1925	EXD3	4.363845425613157	2.1256
1926	EXOC1	1.4065004433047916e+21	70.2526
1927	EXOC3	841157081.3988777	29.647800000000004
1928	EXOC5	122.36948236421061	6.9351
1929	EXOC6	31.079685503030976	4.9578999999999995
1930	EXOC6B	6.112234947376419	2.6116999999999995
1931	EXOG	21.58264835166582	4.431799999999999
1932	EXOSC10	6955390.093476895	22.72970000000001
1933	EXOSC2	152.15521798369366	7.249399999999994
1934	EXOSC3	22619531544.853764	34.3969
1935	EXOSC4	199.88134210749223	7.643000000000001
1936	EXOSC6	37014.425082466405	15.175800000000002
1937	EXOSC7	119802.62551009738	16.8703
1938	EXT2	4.058931520267055	2.0211000000000006
1939	EXTL2	5.753141682977442	2.52435
1940	F10	4.810543832348912	2.2662
1941	F11R	3.5003519789808375	1.8075
1942	F12	26913002.205114786	24.6818
1943	F13A1	6.898286758790238e+20	69.22480000000002
1944	F2	7.32942	2.8737000000000004
1945	F2R	2.1184947414881412e+68	226.974
1946	F2RL1	1.5165808245684496e+17	57.0736
1947	F5	3.6354460707266e+38	128.09539999999998
1948	F7	2.038064909439617	1.0271999999999997
1949	F9	114.4758922889675	6.8389
1950	FAAH2	4.071047345945354	2.0253999999999994
1951	FABP5P1	42.56512611952332	5.4116
1952	FADD	5.370850194003933e+16	55.57599999999999
1953	FADS3	3.994181799223533	1.9979
1954	FAF2	16508794390038.361	43.9083
1955	FAHD2B	3695.3620428389263	11.851500000000001
1956	RFLNA	7697.103865655423	12.9101
1957	RFLNB	33789.795530220734	15.044299999999993
1958	FAM102B	119.41994507000376	6.899900000000002
1959	FAM104B	394.75124336879645	8.6248
1960	OTULINL	148.98259640347285	7.218999999999994
1961	FAM106C	68.48423432236572	6.0977
1962	FAM107A	5.681610769089295	2.5062999999999995
1963	FAM107B	1.7600363962017834e+71	236.6724999999999
1964	PHETA2	4.434587767396503	2.1488
1965	FAM110A	1070112787406.0258	39.96090000000001
1966	FAM118B	128972.14634351121	16.976700000000005
1967	FAM120A	3.790479871460798e+79	264.35469999999987
1968	FAM120B	3.511204920689442e+19	64.92860000000002
1969	PABIR1	1051.2207915259626	10.037849999999999
1970	PABIR3	139.38195640717106	7.1229000000000005
1971	FAM126B	4.8482507173528e+60	201.59314999999998
1972	RTL8A	2.2123812188194076	1.1456
1973	NIBAN1	inf	1570.66
1974	FAM131A	11356382.410749672	23.436999999999998
1975	FAM133CP	371087.53101312165	18.50139999999999
1976	RETREG1	302987.76256389084	18.2089
1977	FAM136A	1761956829647691.0	50.64609999999999
1978	FAM13A-AS1	106559.52270940911	16.701300000000003
1979	FAM13B	4.922148220399519e+20	68.73784999999998
1980	FAM149B1	851.7581284454193	9.734300000000005
1981	FAM151A	4.854928335796623	2.2794499999999998
1982	FAM156A	232641.66917478797	17.8278
1983	FAM156B	8.210017221691408e+29	99.37330000000001
1984	SHISAL2A	469960973095.67236	38.77375000000001
1985	FHIP1B	402185.06970981887	18.617499999999993
1986	FHIP2A	1.486893135939884e+32	106.874
1987	FHIP2B	256.81755280136133	8.004599999999996
1988	FAM162A	2734.9523833834473	11.417300000000001
1989	FAM162B	6.084336732433353	2.6051
1990	FAM166B	5.447899161984878	2.4457000000000004
1991	FAM167B	8.699304116128452	3.1209
1992	FAM168A	5.278214568899038	2.4000500000000002
1993	FAM168B	2431.7850557590905	11.247800000000012
1994	FAM169A	3.2885463402025774	1.71745
1995	FAM170B	133.20459130937084	7.0575
1996	FAM171A2	7.377847659270867	2.8832
1997	ATPSCKMT	114.08378956344245	6.83395
1998	FAM174A	1476653.5987033024	20.493899999999996
[truncated: 5,798 more rows]

## Sheet: Fluzone-TIV-All-30.0-0.0
	gene_name	average_gene_expression	average_log_gene_expression
0	A1BG	696.2926575749673	9.44355
1	A2M	3.1188193704452933	1.641
2	AAGAB	5834590.607414563	22.47619999999999
3	AAMDC	6.344031788163005	2.665399999999998
4	AARS2	25.026766511327562	4.645400000000009
5	AASDH	14069.66151028789	13.780299999999997
6	ABCA1	2.6784212444559762e+54	180.80550000000005
7	ABCA2	2.22314	1.1525999999999996
8	ABCA3	109.85068074887283	6.7794
9	ABCA7	40803.350467754164	15.316400000000002
10	ABCA9	1003.4826794291074	9.9708
11	ABCB1	903866.3881791552	19.785750000000004
12	ABCB10	3399086664.7922206	31.66250000000001
13	ABCB6	6780216.921516793	22.692899999999998
14	ABCB7	3797755811.7651386	31.822500000000005
15	ABCC10	747181.9095553489	19.511100000000003
16	ABCC13	2.8567999227003593	1.5143999999999984
17	ABCC5	7693004466.771713	32.8409
18	ABCD3	123504.15045728258	16.9142
19	ABCD4	82.76219480377931	6.3709
20	ABCE1	107416.04628220656	16.712850000000003
21	ABCF2	8454.478196010281	13.0455
22	ABCF3	141.23951872537074	7.1419999999999995
23	ABCG1	65.19095930568695	6.0266
24	ABCG4	258.6576408977812	8.0149
25	ABHD1	2.150690611221001	1.1048
26	ABHD10	880.5737330359085	9.782299999999992
27	ABHD11	3.1938576204003595	1.6753
28	ABHD12	4.514605731190446	2.1746
29	ABHD12B	18.0159	4.1712
30	ABHD13	3.7750611133737806	1.9164999999999996
31	ABHD15	587.2780879778794	9.197900000000004
32	ABHD17B	413936.5165683368	18.6591
33	ABHD17C	19451.58369707305	14.247599999999998
34	ABHD2	102.9107583455935	6.68525
35	ABHD3	7.000075568233741e+58	195.479
36	ABHD4	22231.22767412305	14.440299999999999
37	ABHD5	2.3774676699607227e+24	80.9757
38	ABHD6	139.1888658580555	7.1209000000000024
39	ABI1	7509657682.815042	32.80609999999999
40	ABL1	560.5114367315492	9.1306
41	ABL2	2.3946254206549296	1.2598000000000003
42	ABLIM1	4.933206650692352e+24	82.02879999999999
43	ABR	6876.696695696393	12.747500000000002
44	ABRACL	8.369265201100907e+32	109.36680000000001
45	ABT1	2.0140506986315914	1.0100999999999996
46	ABTB1	8.033807202933137e+86	288.69190000000003
47	ACAA1	4.3646132373402974e+23	78.53019999999998
48	ACACA	727.3974207593122	9.506600000000002
49	ACACB	19.860086480982215	4.3118
50	ACAD11	12909374069.800434	33.5877
51	ACAD9	39866.79479630715	15.282899999999998
52	ACADM	838.8970716225924	9.712349999999986
53	ACADSB	21.698899944398203	4.43955
54	ACAP1	1984460912.293985	30.8861
55	ACAP2	1.2120934765326168e+32	106.57920000000001
56	ACBD5	3.3283335018659064	1.7348
57	ACER2	2829.242258872485	11.466199999999999
58	ACER3	1.8146543496603791e+34	113.805
59	ACHE	30.617827195195197	4.9363
60	ACIN1	130148.57588757401	16.989800000000002
61	ACO1	7080970696.334112	32.7213
62	ACOT9	97401.06995418771	16.571650000000005
63	ACOX1	10659.853569427245	13.3799
64	ACOX2	5.973597365956714	2.5786
65	ACOX3	43.35720944842626	5.438200000000002
66	ACP3	7.42609e+07	26.1461
67	GCNA	438039.0614258702	18.7407
68	ACSBG1	18.421262056754145	4.203300000000002
69	ACSF3	2.8329399084771567	1.5023
70	ACSL1	inf	1319.33
71	ACSL3	2435.8338263904006	11.250200000000003
72	ACSL5	2.730565946350781	1.4491999999999998
73	ACSM2B	4.93962	2.3044000000000002
74	ACSM3	75.84593734026122	6.244999999999999
75	ACSM5	2.3520194653655206	1.2339
76	ACSS2	3.236697160258116e+17	58.167300000000004
77	ACTA2	291937.4970734766	18.155300000000004
78	ACTL10	3.679730223199657	1.8796
79	ACTL6A	77345590804.08963	36.17059999999999
80	ACTL6B	3.2632284720931586	1.7063000000000006
81	ACTL8	4.2114002638576995	2.0743000000000005
82	ACTN1	5.771133807392225e+55	185.23490000000004
83	ACTN4	719.9235988855808	9.491700000000009
84	ACTR10	2.1664763410816388e+16	54.266200000000026
85	ACTR3	2.0691948886965164e+26	87.41919999999999
86	ACTR3B	18.699139806455026	4.2249
87	ACTR5	20602270.436252374	24.296300000000002
88	ACTR6	3.7009611721803326	1.887900000000002
89	ACVR1	18344137210.277977	34.0946
90	ACVR2A	1542.6	10.5912
91	ACYP1	10833529.460404968	23.369
92	ADAM10	422423751868.57153	38.6199
93	ADAM17	7843.054988465422	12.9372
94	ADAM19	8.602393357739946e+20	69.54330000000002
95	ADAM2	1780.2942541932389	10.797899999999998
96	ADAM20P1	7.353341564412936	2.8784
97	ADAM33	23.929195680048334	4.5807
98	ADAM7	4.021127273809565	2.0076
99	ADAM8	9.681451429538878e+49	166.05
100	ADAM9	56.929321489537465	5.8311
101	ADAMTS6	2944.0776344561627	11.5236
102	ADAP1	4.821206727341446e+18	62.064099999999996
103	ADAP2	28405.84107014455	14.793900000000008
104	ADAR	1.8181700967544487e+93	309.80179999999996
105	ADARB1	15047286.382492071	23.842999999999996
106	ADAT2	328.04501778961105	8.35775
107	ADCK1	194.7932667948367	7.605799999999999
108	ADCK2	95096.19523014093	16.53710000000001
109	ADCY10P1	2.172490698249051	1.11935
110	ADCY4	66230.12680570922	16.015199999999997
111	ADCY7	6.900559510789107e+28	95.8007
112	ADD1	14934.90044162375	13.866399999999999
113	ADD2	4557.26	12.154
114	ADD3	7.622616061919929e+61	205.56789999999995
115	ADH5	5.089768362018192	2.3476
116	ADH6	2.0582239975484122	1.0413999999999994
117	ADHFE1	618200679.9091421	29.2035
118	ADI1	2.8569979478444925	1.5144999999999982
119	ADIPOQ	35.877314496912284	5.165
120	ADK	12366.50323830856	13.5942
121	ADM	inf	1592.39
122	ADNP	33374664.538367424	24.992250000000013
123	ADORA3	125.68772944751937	6.973700000000001
124	ADPGK	2.32217e+08	27.790900000000022
125	ADPRM	5.749354544770205	2.5234000000000023
126	ADRA1B	39.65689998190666	5.3095
127	ADRA2A	3.443319374843734	1.7837999999999994
128	ADRB3	69.96201808905586	6.1285
129	ADSL	1.2790560977002313e+47	156.48569999999995
130	ADSS1	7.970112011985541	2.9946
131	ADTRP	1116252078232.7227	40.0218
132	AEBP1	44109.44537865172	15.428800000000003
133	AEBP2	169240545.49519393	27.334500000000002
134	TLE5	5347181238912220.0	52.24769999999995
135	AFF1	3.5059993356047217e+24	81.5361
136	AFF4	2.230566264167504e+21	70.9179
137	AGA	18260209.73140156	24.122200000000007
138	AGAP1	3.0703433539358747	1.6184
139	AGAP3	14.01888788378463	3.8093000000000004
140	AGFG1	516.0260187682708	9.011299999999999
141	AGGF1	26593125.28137346	24.664550000000006
142	AGK	20055.35662528045	14.291700000000006
143	AGO3	2.1456280455857577	1.1013999999999982
144	AGO4	3873567449923.1196	41.81679999999999
145	AGPAT3	3.070130541327569	1.6182999999999996
146	AGPAT4	129025.79550653226	16.977299999999996
147	AGPAT4-IT1	1254.6767444211848	10.293100000000003
148	AGPAT5	294.5359653624047	8.202300000000001
149	AGPS	132.97396522210101	7.055
150	AGR3	61.488725554062995	5.9422500000000005
151	AGRP	3.202503173062617	1.6792000000000002
152	AGTPBP1	2.0280387920316244e+29	97.35600000000001
153	AGTR1	36.393275534438935	5.1856
154	AGTRAP	11930903.802898742	23.508200000000002
155	AHCTF1	4225.1885263135355	12.044800000000002
156	AHCYL1	5.5301298007474655e+28	95.48129999999998
157	AHCYL2	4383950.263050427	22.0638
158	AHR	4893942483.161329	32.1883
159	AHSA1	1007359459289498.8	49.83949999999999
160	AHSA2P	1.4783575696198674e+50	166.66039999999998
161	AICDA	109.47062626530195	6.7744
162	AIF1	inf	1307.86
163	AIFM1	365.9619892197441	8.51555
164	AIFM3	5.890948742178805	2.5585000000000004
165	AIG1	53.268103036791516	5.735199999999999
166	CRYBG1	5613.169852284897	12.454599999999992
167	AIM2	4.47180461187687e+30	101.81869999999999
168	AIRE	2616845186745336.0	51.21675000000005
169	AK1	469.1157083196957	8.873800000000003
170	AK8	20.951766769337045	4.389
171	AKAP10	11863.976296163373	13.534300000000002
172	AKAP11	9.134400252750636e+21	72.95179999999999
173	AKAP12	2.703259480600498	1.4347
174	AKAP13	1.1904398889591778e+34	113.19704999999993
175	AKAP17A	3.832239315602024e+109	364.02835000000005
176	AKAP2	22.50385099263768	4.492100000000001
177	AKIP1	10789.19794289924	13.397299999999998
178	AKIRIN1	75675943988088.92	46.1049
179	AKIRIN2	370526118.18373084	28.464999999999975
180	AKNA	5.070108703131818e+35	118.60949999999991
181	AKR1C3	8489401579509.092	42.9488
182	AKR1C4	252.13454754737685	7.97805
183	AKR1D1	8.244546085170774e+189	630.8878500000001
184	AKTIP	2.2447485032363202e+23	77.57090000000002
185	ALAD	2431.953620096509	11.2479
186	ALCAM	65810557852.45496	35.9376
187	ALDH1A2	10.917722288037503	3.4486
188	ALDH1L2	11.453368021040237	3.5176999999999996
189	ALDH2	1.0329855082137791e+42	139.568
190	ALDH3B1	102.23532773813126	6.675750000000001
191	ALDH6A1	2.752514187490202	1.4607500000000009
192	ALDH7A1	2.2130714040656687	1.1460499999999998
193	ALDH8A1	322.4429240515533	8.3329
194	ALDH9A1	5177469486.821166	32.26960000000008
195	ALG1	2486.843492122644	11.280100000000001
196	ALG10B	57.329269859312696	5.8412
197	ALG11	718560.4474309471	19.4548
198	ALG13	3156.040492197341	11.623900000000006
199	ALG1L	27.27391689313908	4.76945
200	ALG6	8.278429805402041e+30	102.70720000000001
201	ALKBH1	5.536215109716749	2.468900000000005
202	ALKBH3	23.869558881467782	4.5771000000000015
203	ALKBH4	5.5542803560475225	2.473600000000001
204	ALKBH8	3.7630435867098755	1.9119000000000028
205	ALLC	9.208077653194975	3.2028999999999996
206	ALMS1	1489400.1734521477	20.506300000000003
207	ALOX15	3.418468188524598	1.77335
208	ALOX5	46.47393823715246	5.538350000000001
209	ALOX5AP	2.8691027360808668e+299	994.7770999999998
210	ALPK1	9.371079642131697e+92	308.846
211	ALPP	9.549903876078932e+61	205.89309999999978
212	ALPG	9.075643879487624	3.1819999999999986
213	ALS2	8457.408802678754	13.046000000000006
214	ALYREF	3.796973684037797	1.924850000000001
215	AMACR	3.904938967915225	1.9653
216	AMBN	4.968119928221364	2.3127
217	AMD1	3.504557741020099e+38	128.04250000000002
218	AMIGO2	2.467756419588178	1.3032
219	AMMECR1	24.30868590162265	4.603400000000001
220	AMPD3	7.40397	2.8883
221	AMT	6287.191538626156	12.618200000000002
222	AMY1C	4.3731559469966866e+97	324.35570000000007
223	AMY2B	260.683	8.026150000000001
224	ANAPC10	26818323473.802563	34.6425
225	ANAPC13	2.5496034363962004e+33	110.97390000000007
226	ANAPC15	4.5557860613046905	2.1876999999999995
227	ANAPC16	3.080575725820011	1.6232000000000113
228	ANAPC2	24.763614487267493	4.6301499999999995
229	ANAPC4	5303566512114.492	42.27010000000001
230	ANAPC7	2158.3303760477984	11.0757
231	ANG	5.6173901216447195	2.4898999999999987
232	ANGEL1	2.360512299246449	1.2391000000000005
233	ANGPT1	30.743297277076483	4.9422000000000015
234	ANGPTL4	49.415783158084594	5.626900000000001
235	ANKAR	3.2795548407094834	1.7134999999999998
236	ANKDD1A	189692.09062122586	17.533299999999997
237	ANKH	16.17619064198856	4.0158000000000005
238	ANKIB1	4.670941391745659e+28	95.23770000000002
239	ANKLE1	31.036629761134275	4.9559
240	ANKLE2	114200996.61197412	26.766999999999996
241	ANKRA2	2.9710107341603475e+23	77.9753
242	ANKRD10	4.897347205117801e+16	55.44284999999999
243	ANKRD11	34.30269449015769	5.100249999999988
244	ANKRD12	6.1232643329320705e+32	108.91600000000003
245	ANKRD13A	1.0496983450932684e+97	322.297
246	ANKRD13B	274.4120453596817	8.100200000000001
247	ANKRD13C	34509733.574756555	25.040499999999998
248	ANKRD13D	15.82243789626261	3.983900000000001
249	ANKRD17	5.78894	2.533299999999997
250	ANKRD20A1	34.48746064139748	5.1080000000000005
251	ANKRD22	3.2922183145853005e+21	71.47954999999999
252	ANKRD26	119877.38559344283	16.8712
253	ANKRD27	5146.229210188406	12.3293
254	ANKRD28	99790559.30960822	26.5724
255	ANKRD34C	4.340917487527229	2.1180000000000003
256	ANKRD35	10.338464335020678	3.3699500000000002
257	ANKRD36B	624979.7845977752	19.2535
258	ANKRD40	104.8584997711763	6.712300000000003
259	ANKRD44	351.2610986353487	8.456400000000002
260	ANKRD46	21.392007926482098	4.418999999999997
261	ANKRD49	2302892625.9889774	31.100799999999992
262	ANKRD50	46686432.02062578	25.4765
263	ANKRD55	53.06541514188253	5.729699999999994
264	ANKRD6	2.8871578772057203	1.5296499999999984
265	ANKS1A	121651.9567169549	16.892399999999995
266	ANKS3	745.9318404686038	9.542900000000001
267	ANKUB1	116785.36757952812	16.8335
268	ANKZF1	2861.785844836869	11.482700000000001
269	ANO7	6.158589633537372	2.6226
270	ANO9	6.234180818353616	2.6402
271	ANP32A	487693667.9064791	28.8614
272	ANP32AP1	2.28097e+09	31.087000000000003
273	ANP32C	206.05704794981008	7.6869000000000005
274	ANPEP	9.458063145764436e+34	116.18709999999999
275	ANTXR2	2.009468979929056e+60	200.32249999999996
276	ANXA1	1.2447420271862234e+308	1023.47
277	ANXA11	5549783.2630923735	22.403999999999996
278	ANXA2	1.0722384107222289e+24	79.82690000000001
279	ANXA2P1	484761539.3468551	28.8527
280	ANXA2P2	inf	1529.5322000000015
281	ANXA2R	2946.7317129053035	11.524900000000002
282	ANXA3	2.6587114407177596e+177	589.3919999999999
283	ANXA5	1.8059669112432607e+90	299.826
284	AOAH	1.9432094863452294e+27	90.65050000000002
285	AOC2	3.1542565372412628	1.6573000000000002
286	AP1AR	11.335294744967685	3.50275
287	AP1G1	10368.359312993927	13.3399
288	AP1M2	86.99737707437217	6.4429
289	AP1S2	1211864649769002.5	50.10614999999984
290	AP2A1	16.942795163385142	4.082599999999999
291	AP3B1	6.559211462713764e+17	59.18630000000002
292	AP3M1	409990635042.8122	38.576800000000006
293	AP3M2	76.30469906320305	6.253699999999995
294	AP3S1	6.0374966431184264e+16	55.7448
295	AP3S2	312.38903394368606	8.2872
296	AP4B1	96.44937604239817	6.591700000000003
297	AP4E1	201.1182233308037	7.651899999999998
298	AP5B1	3056852935.181858	31.5094
299	APAF1	1.912326760344647e+31	103.915
300	APBB1IP	1.076716304731727e+230	764.15
301	APBB3	4.854699214443733e+22	75.36179999999999
302	APH1B	4.10048423862905e+18	61.8305
303	CENPS	7.7068964125339905	2.94615
304	APMAP	3.125020713017934e+108	360.412
305	APOBEC3A	20977155343.533455	34.2881
306	APOBEC3B	2.599618644210148	1.3783000000000003
307	APOBEC4	5.836890485712942	2.5452
308	APOBR	2467377700003970.0	51.1319
309	APOC2	2.5238	1.3356000000000003
310	APOL1	2721461.130274139	21.375950000000003
311	APOL6	1886.6354943835945	10.881599999999999
312	COA8	1.184231785524682e+153	508.49895000000004
313	APP	239024.66958994325	17.866799999999998
314	APPBP2	1088014019.1964815	30.019050000000007
315	AQP10	5396.0948792438185	12.397699999999999
316	AQP2	53272.4	15.701100000000002
317	AQP3	83269.46879011576	16.3455
318	AQP7P1	5031.245944937938	12.296700000000001
319	AQR	3084342250961.161	41.488099999999996
320	ARAP2	6.653207365599978	2.7340500000000034
321	ARAP3	9.961443256022093e+55	186.022
322	ARCN1	224887998513345.72	47.676199999999994
323	ARF1	4.339696926580128e+18	61.9123
324	ARF4	2.6308327463520518e+26	87.7656
325	ARFGEF1	3657092571.8135896	31.768049999999988
326	ARFIP1	115.70440657769774	6.854299999999999
327	ARGLU1	1.809281886385732e+156	519.0762000000002
328	ARHGAP11A	2.8317619668540557	1.5017
329	ARHGAP12	136980947.15051907	27.0294
330	ARHGAP15	426390483.9686922	28.667599999999993
331	ARHGAP19	3.6151851422692924e+26	88.2242
332	ARHGAP24	2479211.6350353123	21.2415
333	ARHGAP27	8305763894916.702	42.9173
334	ARHGAP30	2.6369217883384844e+55	184.105
335	ARHGAP31	2.299388115145231	1.20125
336	ARHGAP32	8109041.695147178	22.951099999999997
337	ARHGAP33	28.464660744768715	4.831099999999999
338	ARHGAP35	10.35029512684556	3.3715999999999995
339	ARHGAP40	265.83734880570324	8.0544
340	ARHGAP9	5.626234050325556e+131	437.6647499999999
341	ARHGDIB	1.4665597029517746e+255	847.6441000000004
342	ARHGEF1	1467673.8764776224	20.48509999999999
343	ARHGEF11	114342.32457078493	16.803
344	ARHGEF12	5.531228721187323	2.467600000000001
345	ARHGEF17	3.3311030835221964	1.7360000000000002
346	ARHGEF2	1.1003655486151893e+54	179.52210000000014
347	ARHGEF37	8.151694585763588	3.027099999999999
348	ARHGEF40	2592297.7423059447	21.305799999999998
349	ARHGEF9	14143.97490807188	13.787900000000002
350	ARID2	1912.4416295153394	10.9012
351	ARID3A	8.260139789555512e+19	66.1628
352	ARID3B	7.977023244304666e+16	56.14669999999998
353	ARID4B	3.5492643108389793e+42	141.349
354	ARID5A	1975.3601557506129	10.9479
355	ARID5B	24679.06300532852	14.591000000000008
356	ARIH2	1.8862444802078256e+35	117.18299999999999
357	ARL11	54.99772358274182	5.7813
358	ARL14EP	25415407.028730743	24.599200000000025
359	ARL15	4.015556669885077	2.0055999999999994
360	ARL2BP	3959116654510268.5	51.814099999999996
361	ARL5B	12.071223455871575	3.593499999999999
362	ARL5C	5.633376907648322	2.4939999999999998
363	ARL6IP1	2.4847447016604507e+25	84.36130000000003
364	ARL6IP5	4.76542e+07	25.506099999999833
365	ARL6IP6	544767620573.6491	38.9868
366	ARL8A	4013.374307332761	11.970600000000001
367	ARMC10	2335849212.440975	31.121299999999998
368	ARMC12	11.544229652184887	3.5291000000000006
369	ARMC8	5630.120168585677	12.4589
370	ARMC9	5.994751703831863	2.5837000000000003
371	ARMCX1	2.2006809476208966	1.13795
372	ARMCX2	32.97726848870752	5.043400000000002
373	ARMCX3	1018630.9308889864	19.9582
374	ARMCX5	72696.6	16.1496
375	ARNTL	874853201581.6592	39.670249999999996
376	ARPC1A	2.9711078257824494e+32	107.87270000000004
377	ARPC1B	2.102134210889341e+55	183.77790000000005
378	ARPC2	139692.9802747678	17.0919
379	ARPC3	9.486276742471573e+148	494.891
380	ARPC5	inf	1073.1889999999999
381	ARRB1	20396241.648411546	24.28179999999999
382	ARRB2	3.067293450723607e+19	64.73360000000001
383	ARRDC2	95.53781653100495	6.577999999999999
384	ARRDC3	102580511598231.33	46.5438
385	ARRDC3-AS1	2.5485029089736595	1.3496500000000005
386	ARRDC5	206688.70130035642	17.657100000000007
387	ARSB	14.136469936730517	3.82135
388	ARSD	549.6997450383628	9.1025
389	ARSG	1008.0140273947858	9.9773
390	ARSK	92.55891193456011	6.5323
391	AS3MT	3.8052731053271973	1.9280000000000002
392	ASAP1	2.93412436521959e+63	210.83440000000002
393	ASAP1-IT1	11714692222.767595	33.4476
394	ASAP3	142.35012996210912	7.1533000000000015
395	ASB13	7384.0673678526655	12.8502
396	ASB17	9.96866	3.3174
397	ASB3	3033634225.645655	31.498399999999997
398	ASB5	2.6050300235850434	1.3813
399	ASB6	7.386546471704213	2.8849
400	ASB7	1010.6025429871032	9.981000000000002
401	ASB8	35155954165.98528	35.03305000000002
402	ASCC3	88.94551773890718	6.47485
403	ASF1A	444867356.7020599	28.728799999999993
404	ASGR1	1.1301571148115661e+49	162.95099999999996
405	ASGR2	1947106.006067354	20.8929
406	ASH2L	42.17452749017269	5.398300000000006
407	ASIC1	254.94637240703204	7.994049999999999
408	ASIC3	98.57500681763554	6.623149999999999
409	ASNSD1	7.159631068861491e+29	99.17579999999998
410	ASPDH	8.929627534148041	3.1586
411	ASPG	10.42517719490635	3.3819999999999997
412	ASPRV1	24792492.783492982	24.5634
413	ASTE1	199707838057.23077	37.539100000000005
414	ASTL	25.90035559145075	4.6949000000000005
415	ASTN2	5.691070297087479	2.5087
416	ASXL1	196.63822665749177	7.619399999999999
417	ATAD2	76379.61354608003	16.2209
418	ATAD2B	62718.35065423636	15.936599999999999
419	ATAT1	4.810210402415411	2.2661000000000002
420	ATE1	3.192087060625382	1.6744999999999997
421	ATF4	5254112698.538347	32.29079999999999
422	ATF6	1.5654290438661445e+62	206.60609999999997
423	ATF6B	834.5183715497046	9.704799999999995
424	ATF7	5.909761873611801	2.5630999999999995
425	ATG10	17170345282.520426	33.9992
426	ATG12	1963934951.2475548	30.871100000000013
427	ATG16L2	2.4040782246684163e+86	286.951
428	ATG2B	435.85365572370245	8.767700000000001
429	ATG3	1.23955018218098e+35	116.57729999999998
430	ATG4B	732.051	9.515799999999999
431	ATG4C	6503.497162192104	12.667000000000002
432	ATG7	21.817289915219906	4.447400000000002
433	ATG9A	247.24542233537423	7.949799999999996
434	ATG9B	312.71400021867834	8.2887
435	ATL2	262253.0452984608	18.0006
436	ATL3	12060.482454881716	13.558
437	ATM	4.267761457370605e+47	158.22410000000002
438	ATMIN	7450.388802453456	12.8631
439	ATP10B	530.4599423497975	9.0511
440	ATP10D	1026.2738255021982	10.0032
441	ATP11A	2.016844701966186	1.0121
442	ATP11B	7.246581011201984e+16	56.0082
443	ATP11C	78.86427436039654	6.301300000000001
444	ATP13A3	27.843139717107917	4.79925
445	ATP1B1	2339.119739860711	11.191749999999999
446	ATP1B3	29.609741697211234	4.887999999999998
447	ATP2B1	4443.559220059343	12.117499999999996
448	ATP2C1	21.204521170524508	4.4063
449	ATP2C2	2.5675635762289444	1.3604
450	ATP5F1C	3.219728558096861e+52	174.42719999999997
451	ATP5PB	3.93828402518608e+51	171.3959000000001
452	ATP5PD	1.3206338259560905e+79	262.83355000000006
453	ATP5ME	42583759.86270522	25.3438
454	DMAC2L	345.1548628075535	8.4311
455	ATP6AP2	2.801927389885563e+131	436.6589999999999
456	ATP6V0A1	2.3632400766357463e+19	64.35739999999998
457	ATP6V0B	2.4334471552877507e+48	160.736
458	ATP6V0D1	1.2235470104596303e+26	86.66120000000001
459	ATP6V0D2	32.968126515842364	5.042999999999999
460	ATP6V0E1	1.478834911937354e+158	525.4291000000001
461	ATP6V1A	4.981624342337084e+124	414.23570000000007
462	ATP6V1C1	8.785960418613996	3.1351999999999975
463	ATP6V1D	7754571943.977651	32.852400000000046
464	ATP6V1E1	6.399144562189045e+31	105.65764999999999
465	ATP6V1F	1691317069.8885672	30.655500000000075
466	ATP6V1G3	9.708510692936423	3.27925
467	ATP6V1H	45.22347660424742	5.499000000000002
468	ATP7A	2512.4862751022183	11.294900000000002
469	ATP8A1	1629.7105077933595	10.6704
470	ATP8A2	540.2562324387762	9.0775
471	ATP8B2	161.71391348314378	7.337299999999999
472	ATP5IF1	127153858.45103304	26.921999999999997
473	ATRN	6427.758452794239	12.650099999999998
474	ATRNL1	3.858125304200413	1.9478999999999997
475	ATRX	8.020821464329847	3.0037499999999993
476	ATXN1	1.5480718013778893e+17	57.10324999999999
477	ATXN1L	8.333369786869078	3.058899999999994
478	ATXN2	931.0404252993422	9.862699999999961
479	ATXN3	809964.9761885117	19.627500000000012
480	ATXN7L3	22.732745057933904	4.506699999999995
481	ATXN7L3B	66.97264307439563	6.065499999999986
482	AUH	327855.3700807406	18.3227
483	AUP1	227.64626831687477	7.8306499999999915
484	AURKAP1	510.54701104363676	8.995899999999999
485	AUTS2	279.5766378151102	8.127099999999999
486	AVEN	4536977.266194087	22.1133
487	AVIL	568236284128.6196	39.0477
488	AVL9	217.94193392201112	7.767799999999999
489	AVPI1	4.44228	2.151299999999999
490	AVPR2	2695.9910653016977	11.3966
491	AXIN1	19.287576849836523	4.269600000000011
492	AXIN2	6.34824212093302e+30	102.32420000000002
493	AXL	3.1534914026474774	1.6569500000000001
494	AZGP1	12.383953033242173	3.6304
495	AZI2	9581366.513574544	23.1918
496	MAILR	2.5048079629163857	1.3247
497	B2M	1.9859097676394223e+210	698.5946999999996
498	B3GALT6	24775.044014390038	14.596599999999995
499	B3GNT2	133798.27587841588	17.029700000000002
500	B3GNT5	26.890040071465016	4.749
501	B3GNT9	7.583690041473661	2.9229000000000003
502	B4GALT1	299047621.05321544	28.1558
503	B4GALT5	5.5951959532333854e+246	819.678
504	B9D1	34.090550702320506	5.0912999999999995
505	B9D2	2016748.8463710332	20.943600000000004
506	BAALC	39.15840236237149	5.291250000000001
507	BACE1	3.9465718097888294	1.9806000000000004
508	BACH2	9834683174712826.0	53.1268
509	BAG1	2.856997947844496	1.5145
510	BAG3	1248831278287567.5	50.14949999999999
511	BAG4	19218.391858379302	14.230200000000004
512	BAG5	452.69639259753086	8.822399999999998
513	BAGE	2301.565842503286	11.1684
514	BAGE2	9810.425531551304	13.260100000000001
515	BAGE5	7.719129183673677e+20	69.387
516	BAMBI	11.681875424792375	3.546199999999999
517	BANK1	33.618885652473956	5.071200000000005
518	BANP	9.037434858160138e+28	96.18990000000002
519	BAP1	980889727326.3582	39.8353
520	BARD1	205.55775632284255	7.683400000000006
521	BARX1	2.2246833424587136	1.1536
522	BASP1	inf	3989.49
523	BASP1P1	2.223373000468563	1.15275
524	BATF	189523302.18477783	27.497799999999998
525	BAZ1A	5.484159370008701e+58	195.12709999999998
526	BAZ2B	6.2716633021445184e+41	138.84789999999998
527	BBS10	781.1739338128423	9.609500000000004
528	BBS2	163621.18170563132	17.319999999999993
529	BBS5	2.5082827720687373	1.3266999999999998
530	BBS9	3210.4281590518467	11.6486
531	BBX	92829.8	16.50229999999999
532	BCAP29	451479.2007558756	18.7843
533	BCAT1	171934.55525876596	17.3915
534	BCCIP	718742621.6811852	29.420900000000003
535	BCKDHB	17.039959482208094	4.090850000000001
536	BCKDK	9.40182898003809e+27	92.92500000000001
537	BCL10	24.856478252780075	4.6355499999999985
538	BCL11B	1733150749.9847288	30.69074999999998
539	BCL2L14	2.7362499062949768	1.4521999999999995
540	BCL2L2	5.671420029737328e+21	72.2642
541	BCL3	7.888200483864646e+82	275.37780000000004
542	BCL6	inf	2642.44
543	BCL7A	27.229526685763275	4.767099999999999
544	BCL7B	1381974.9167979718	20.3983
545	BCL7C	108121.95667477198	16.7223
546	BCL9L	228.03318806366514	7.833100000000002
547	BCLAF1	158213777.88476413	27.237300000000005
548	BCOR	1577251651446.2217	40.5206
549	BCORL1	158.83664687262996	7.311399999999999
550	BCR	2.309210995520834	1.2074000000000003
551	BCS1L	2.3352872203572375	1.2235999999999976
552	BCYRN1	1.4567346434855826e+20	66.98130000000003
553	BDNF-AS	2.961852918141473	1.5665000000000004
554	BECN1	3815392.372911473	21.863400000000013
555	BEND4	3.5990097234518097	1.8476
556	BEND5	18006.747562015047	14.136250000000004
557	BEND7	3.5200599510900252	1.8155999999999999
558	BEST1	1.1942030095535187e+41	136.45510000000002
559	BEST2	37.019153473637765	5.2102
560	BEST4	10.801052526946185	3.4330999999999996
561	BET1	466494.3234036671	18.831500000000005
562	BEX1	7.28662	2.8652500000000014
563	BEX4	11528.762167292216	13.493
564	BGLAP	15.345034667161123	3.9396999999999998
565	BGN	4.070200883459939	2.0251
566	BHLHB9	1488.9710617685182	10.5401
567	BHLHE22	19.68329712654199	4.298900000000001
568	BHLHE40	3.036172621760488e+23	78.00660000000002
569	BHLHE41	25.563261326372736	4.676
570	BICD1	5.593688827273358	2.4838
571	BICD2	9.242333530648357e+30	102.86610000000002
572	BID	1777004267.4891052	30.726799999999997
573	BIN2	1002461719.3259164	29.9009
574	BIRC2	7784376.183401488	22.892149999999987
575	BIVM	9.621421111965422	3.2662499999999994
576	BLMH	69.91838712165158	6.127600000000001
577	BLOC1S5	1227.6639596340067	10.261700000000005
578	BMP2	480.76897873840954	8.9092
579	BMP2K	22.546006325472856	4.494799999999998
580	BMPR1A	4.301530299538638	2.10485
581	BMPR1B	4.506789289991838	2.1721
582	BMPR2	35150.315057612985	15.1013
583	BMX	460.92876692964063	8.8484
584	BNIP2	2.0841795074950794e+47	157.19010000000003
585	BNIP3	66.48698261105083	6.055000000000007
586	BNIP3L	19.86834777652158	4.312400000000025
587	BNIPL	100.81734103664208	6.6556
588	BOLA2B	498.17195640352645	8.9605
589	BOLA3	4033.1741879002307	11.977699999999999
590	BORA	192740.46964228366	17.5563
591	BORCS8-MEF2B	15.194739118058461	3.9255000000000004
592	BPGM	6.132604871458186	2.6165000000000003
593	BPI	29513.75777455763	14.8491
594	BPIFB1	2.135686666360729	1.0947
595	BPY2	10.946137658685453	3.45235
596	BRAF	6981141053661.982	42.6666
597	BRD2	8.891499158281884e+56	189.18039999999996
598	BRD4	5.778119334734062	2.5305999999999997
599	BABAM2	117.81668047192969	6.880400000000009
600	BRI3BP	18.580275649366936	4.215700000000005
601	BRIX1	69217400749506.91	45.976200000000006
602	BROX	153.04371615259888	7.2578
603	BRPF1	2.231865363938403	1.1582500000000095
604	BRPF3	34326785563844.79	44.9644
605	BRSK1	4749838880960536.0	52.076800000000006
606	BRWD1	5.34319	2.4177
607	BRWD3	23037.555164338442	14.4917
608	BSDC1	95046583308882.31	46.43369999999999
609	BSND	11.262849732541145	3.4935
610	BSPH1	12612.791569484527	13.622599999999998
611	BSPRY	7945.377218850374	12.9559
612	BST1	432052512673394.06	48.618199999999995
613	BTAF1	2.4467604625425845e+33	110.91450000000003
614	BTBD1	22977455609.50051	34.419500000000006
615	BTBD10	90155721478.06778	36.391700000000014
616	BTBD3	31045912.496641316	24.887900000000002
617	BTBD6	8.577479766446677e+23	79.50490000000002
618	BTBD7	86.67235500396113	6.4375
619	BTBD9	12.648549104662228	3.6609000000000003
620	BTF3L4	30164863440.05906	34.8122
621	BTG3	4.214320396000572	2.075300000000002
622	BTK	1.4520134138841314e+55	183.24409999999997
623	BTN2A1	4.7232176403791995e+42	141.76075000000003
624	BTN3A2	1.382334872960469e+30	100.12495000000001
625	BTNL10	251.166	7.972499999999997
626	BTNL8	52.585750099717345	5.7166
627	BUB3	137.48686641934523	7.103149999999999
628	BUD13	13724.823728602261	13.744500000000002
629	DEPP1	17.886509846799225	4.1608
630	C10orf105	739666656.0025357	29.4623
631	LRMDA	9587.905670959843	13.227
632	VSIR	5.748474274119275e+136	454.305
633	C10orf67	7.323330978369659	2.8725
634	C10orf88	3722.871228740659	11.862200000000001
635	SELENOH	23.899358679074986	4.578899999999999
636	C11orf40	5.861622261806886	2.5513000000000003
637	C11orf49	2.945576455221161	1.5585499999999999
638	C11orf52	2.1089136137045594	1.0764999999999993
639	NKAPD1	2244.6892191582374	11.1323
640	JHY	2.9622635466032987	1.5667
641	C11orf65	2.1583068653920567	1.1099
642	C11orf71	1040395.0430280311	19.988699999999998
643	C11orf80	642127.3843321737	19.2925
644	SPINDOC	312.9525236499674	8.2898
645	C11orf97	6.5937537079655435	2.7211
646	C12orf4	176341891.64457092	27.39379999999999
647	C12orf43	36724.36691053361	15.164449999999999
648	C12orf54	95.51133149551409	6.5776
649	C12orf60	5.840532863476629	2.5460999999999996
650	C12orf76	30.952842547645787	4.951999999999998
651	ERG28	8.552818945915513	3.0964
652	C14orf119	16.16834380914104	4.0151
653	DGLUCY	1.8605615301563882e+20	67.33430000000004
654	C14orf178	32.478205112884865	5.0214
655	C14orf180	5.307380562388648	2.4080000000000004
656	C14orf28	50.33534857683349	5.653500000000001
657	CDIN1	16.00443675699227	4.000399999999999
658	C15orf48	13.110947093913106	3.7127
659	CCDC9B	63664.433180561806	15.958200000000005
660	PAK6-AS1	67.29605363970802	6.072449999999999
661	INSYN1	2.4371583658226323	1.2852
662	C15orf62	14590.078246594652	13.8327
663	RUSF1	26529.318595007608	14.695300000000032
664	PHAF1	18370.458321428494	14.165099999999999
665	C16orf72	4.524763544396638e+59	198.172
666	C16orf74	10.39631249964352	3.378
667	C16orf78	320.5043216692038	8.3242
668	C16orf86	10764.547089607662	13.394000000000002
669	C16orf87	2386392.6356586376	21.1864
670	C16orf92	3.3914447733469864	1.7618999999999998
671	C16orf96	6.431699487018609	2.6852000000000005
672	C17orf50	2.2407784283883516	1.1639999999999997
673	LINC02693	7.770459964333067	2.958
674	CYBC1	5.094868017336518e+34	115.295
675	C17orf75	5370.35	12.390799999999999
676	C17orf80	200271.8324889093	17.611599999999996
677	LINC02875	10.731649973347903	3.423800000000001
678	C17orf97	1520.3628887655177	10.5702
679	C18orf21	6339541824297068.0	52.49329999999999
680	C18orf25	111897301.19001202	26.737599999999986
681	C18orf32	27162256.491970297	24.695099999999996
682	C18orf54	33.480519302597756	5.065249999999999
683	C19orf12	110793653.33397481	26.7233
684	C19orf38	952031.6429251531	19.8606
685	C19orf44	3352.9145482322206	11.711200000000002
686	TIMM29	3.751844409632781	1.9075999999999986
687	BRME1	18.179618251434775	4.1842500000000005
688	C19orf71	4.772350486554356	2.2546999999999997
689	C1GALT1C1	1359472667.5601149	30.340400000000002
690	C1QA	3.280236875877039	1.7138000000000002
691	C1QB	5.017261035996785	2.3268999999999993
692	C1QL2	180.7059250061923	7.4975000000000005
693	C1QL3	3.762913171817176	1.9118499999999998
694	C1QTNF1	21.51245098423926	4.427099999999999
695	C1RL	3.8549531934532903e+28	94.9607
696	C1orf100	6.91294	2.7893000000000003
697	CATSPERE	2.113303538995354	1.0794999999999995
698	C1orf105	4.327098614114187	2.1134
699	C1orf109	126013232.80806999	26.909
700	SPATA46	3.138118866223797	1.6499000000000001
701	C1orf112	16.50006725661385	4.0443999999999996
702	C1orf131	9.4331e+06	23.169299999999993
703	MIR29B2CHG	23209.052403415575	14.502400000000002
704	C1orf146	36.04182101182616	5.171600000000001
705	C1orf162	8.13822871060172e+181	604.2937000000002
706	RHEX	827.0897047956095	9.6919
707	C1orf216	172.93666946161684	7.434100000000001
708	ODR4	2639.5933995647274	11.3661
709	C1orf35	3699.9754938670194	11.853299999999997
710	C1orf54	489381	18.900599999999997
711	C1orf56	181312104.18030217	27.4339
712	MIR9-1HG	2800.56	11.4515
713	SRARP	2.723949580992438	1.4457
714	C1orf68	10.614761124777292	3.408
715	C1orf87	13.112764783105337	3.7129000000000003
716	C2	16.79895982028499	4.0703
717	C20orf141	1660.3825964841105	10.6973
718	DNAAF9	34.523336617826914	5.109500000000001
719	LINC02910	18.306701947142404	4.1943
720	C20orf203	2.033549346583914	1.024000000000001
721	RAB5IF	inf	1070.22
722	CFAP298	8.16881e+08	29.605549999999994
723	C21orf91	100354.79323025234	16.614750000000004
724	C21orf91-OT1	253.05374235986145	7.983300000000001
725	C22orf15	5.638846223996764	2.4954
726	YWHAH-AS1	1851.1421893971888	10.8542
727	C22orf39	228.01738255531063	7.833000000000002
728	C2CD2	9456.561596482163	13.207100000000004
729	C2CD3	782.3660732641814	9.611699999999999
730	C2CD4C	8.955040767231178	3.1627
731	C2CD4D	5.967803362638519	2.5772
732	C2CD5	1.0336253392584905e+28	93.06169999999997
733	C2orf42	101.93459836227063	6.671499999999995
734	C2orf49	2419.343662121079	11.240400000000001
735	MAB21L4	36.69470515551245	5.1975
736	TEX44	27.54082744919629	4.7835
737	C2orf68	1550605.2241972038	20.564400000000006
738	C2orf74	2762094847958.0215	41.328900000000004
739	C3AR1	5.49739e+09	32.3561
740	C3orf18	36.094322014919456	5.1737
741	C3orf20	2.0895611803388237	1.0632000000000001
742	TEX55	3.4327148025113288	1.7793500000000002
743	C3orf33	73.92036626450272	6.2078999999999995
744	C3orf36	4.488396102815442	2.1662
745	C3orf38	1658366480233.6094	40.5929
746	DIPK2A	36876.1	15.1704
747	C3orf62	691754.2131132389	19.399900000000002
748	C3orf70	79.9984	6.321899999999999
749	C4BPA	1641195548.2293704	30.6121
750	C4orf19	2.7356809782772986	1.4519
751	C4orf3	7.883580246833075e+32	109.28055000000002
752	FAM241A	143124955.12797982	27.0927
753	C4orf48	4.270781235686906	2.0945
754	C5	7.340610228528062	2.875899999999998
755	C5AR1	9.240777913896506e+60	202.52370000000002
756	C5orf15	33507947.907888137	24.997999999999934
757	C5orf24	827844.3417409185	19.658999999999995
758	C5orf46	58.68419094597097	5.8749
759	C5orf47	12.354802129468558	3.627
760	C5orf49	2.9611344552952774	1.56615
761	C5orf51	850733149861293.2	49.59570000000002
762	LINC02900	7.48914	2.9048
763	C6orf120	3410.8131297824316	11.7359
764	C6orf163	312.5839731623747	8.2881
765	C6orf223	17.351037189943046	4.11695
766	C6orf47	53.70929949074897	5.747100000000003
767	LINC02901	2.014050698631592	1.0101
768	C7orf26	1700231.7787997439	20.697300000000013
769	TRAPPC14	3461657191280.271	41.6546
770	CYREN	4033777.2831871626	21.9437
771	LINC02902	28.256287067376636	4.820500000000001
772	C8orf34	22.408901134195272	4.486
773	CFAP418	1.7441249623525464e+217	721.6609000000003
774	C8orf44	93.52628644951723	6.5473
775	C8orf58	41.40118050738226	5.3716
776	C8orf76	2.211740172068797e+22	74.22760000000002
777	LINC02913	791.7219283014045	9.62885
778	C9orf64	4487.5117465068315	12.131699999999999
779	DOCK8-AS1	1131.0915580355138	10.1435
780	C9orf85	814.6858271264019	9.6701
781	CA10	95.27990040120893	6.5741
782	CA2	1.086067178195879e+28	93.13310000000001
783	CA4	4.273179757535319e+21	71.8558
784	CA5A	65.14578803302494	6.025600000000001
785	CAB39	1.3708638763610984e+239	794.396
786	CABIN1	236.7794392973418	7.8873999999999995
787	CACNA1B	10.084027132663882	3.3339999999999996
788	CACNA1H	162.58496043266928	7.345049999999999
789	CACNA1I	75.36903416966462	6.2359
790	CACNA1S	1546.8311420650118	10.595099999999999
791	CACNA2D2	5.634353182063754	2.49425
792	CACNA2D3	440322.1823576575	18.748199999999997
793	CACNA2D4	657.1140595522066	9.36
794	CACNB1	5.714391973430326	2.5146
795	CACNG6	17.385347512430094	4.1198
796	CACTIN	143615.3070937703	17.131849999999996
797	CACUL1	18.847483450062306	4.2363
798	CALB2	2.5658734182848364	1.3594500000000007
799	CALCA	334.4623482748331	8.3857
800	CALD1	56.36001146444231	5.8166
801	CALHM2	11.632586420066506	3.5400999999999954
802	CALM1	3.524264946339674e+17	58.290100000000166
803	CALM2	1.8543828635671936e+262	871.2360999999999
804	CALML3-AS1	50.015383656401205	5.6443
805	CALML4	237159.80663565686	17.8555
806	CAMK1	2.25215	1.1713000000000022
807	CAMK1D	591183773451243.8	49.07060000000001
808	CAMK2G	2.6659470188678497e+41	137.614
809	CAMK4	35.31477500936256	5.142200000000001
810	CAMKK2	7642513237.6355915	32.8314
811	CAMKMT	156.24865924797166	7.287700000000001
812	CAMLG	7976625672784280.0	52.82470000000001
813	CAMSAP1	1950.8673914841647	10.929899999999996
814	CAMTA2	40.09915693681697	5.3255
815	CANX	278335560.48645157	28.052250000000015
816	CAPN10	1149.786275656167	10.1671
817	CAPN11	29.63848911585422	4.8894
818	CAPN12	419.34678930423115	8.711999999999998
819	CAPN14	32.90876543541268	5.0404
820	CAPN3	11.59434970205328	3.535350000000001
821	CAPN6	10.28877986744483	3.3630000000000004
822	CAPN7	2827998.6484843674	21.4313
823	CAPRIN1	15720.94149733693	13.9404
824	CAPRIN2	19366366.950832043	24.207050000000002
825	CAPZA2	2.2624631462668736e+18	60.97259999999994
826	CAPZB	26931956712.766243	34.64859999999999
827	CARD14	11.635812105012638	3.5404999999999998
828	CARD16	19.88901605314311	4.3139
829	CARD17	12822284.599362316	23.6121
830	CARD8	4.2908142424329106e+48	161.55379999999997
831	CARD9	8.7790583128736e+19	66.2507
832	CARNS1	6.359220791824034	2.668849999999999
833	CARS2	353058358314621.56	48.32690000000001
834	DNAI7	9.301091312766815	3.2173999999999996
835	CASC3	3.2542439097734586e+17	58.17510000000004
836	GOLM2	82221691453.05963	36.2588
837	CASD1	11365.708505831923	13.4724
838	CASK	219.9451532664794	7.781000000000001
839	CASP1	5.704353465640278e+133	444.32849999999996
840	CASP2	29557715454893.27	44.748599999999996
841	CASP3	1507628.9784009932	20.52384999999998
842	CASP4	7.213491004380515e+25	85.8989
843	CASP5	2.5945131084974536e+44	147.54
844	CASP6	4224.895668711879	12.044699999999999
845	CASP7	7.379893516595261	2.8836000000000004
846	CASP8	822790559.5441822	29.615949999999998
847	CASS4	69.94747140888144	6.1282000000000005
848	CAT	4.325215279368355e+106	354.237
849	CATSPER1	79292.67629108805	16.2749
850	CATSPER4	4.018619546362523	2.0067
851	CAV1	189.72289793312143	7.567749999999999
852	CBFA2T2	33.91848906871301	5.084
853	CBFB	147.98426770313665	7.209299999999999
854	CBL	6.512667584516558e+57	192.05315000000002
855	CBLB	5.52005221018565e+22	75.5471
856	CBLL1	496488.23298000684	18.921400000000006
857	CBLN1	179.76894409446368	7.49
858	CBR4	3876706.2739211908	21.886399999999995
859	CBS	10160.614242858273	13.310699999999999
860	CBWD5	3232681.6294322624	21.624300000000005
861	CBX1	34740134.40818934	25.0501
862	CBX7	2.5572578358321467e+25	84.40279999999998
863	CBY3	5.269258655675015	2.3975999999999997
864	CC2D1A	2557.9990267943504	11.320799999999998
865	CC2D1B	6.291264422268643	2.6533499999999997
866	CC2D2A	17.393784982435463	4.1205
867	CCBE1	8.303562910065721e+79	265.4860500000001
868	CCDC103	2.4178085302393857	1.2736999999999998
869	CCDC107	19.43924119825812	4.280900000000003
870	CCDC112	48918.752735914975	15.5781
871	CCDC115	1.4339808151198817e+24	80.2463
872	CCDC116	2.4107799979022304	1.2694999999999999
873	CCDC117	1.4199634721417213e+23	76.91019999999999
874	CCDC12	7613433078.372504	32.82589999999999
875	CCDC125	1.3418791809851526e+55	183.13030000000003
876	CCDC126	19478780.199669767	24.215400000000002
877	CCDC13	6.314200182866189	2.6586
878	YJU2B	2.308996837504852e+19	64.32389999999998
879	CCDC138	1766.526896486414	10.7867
880	CCDC144NL	2.455130990812691	1.2957999999999998
881	CCDC146	36612461384058.02	45.0574
882	CCDC149	6.618939114600762	2.7266000000000012
883	CCDC15	39412501.93634283	25.232149999999997
884	CCDC157	4.749580187029432	2.2478
885	CCDC169	2.9402727689232404	1.5559500000000002
886	CCDC173	2.0934754502593607	1.0659
887	CCDC174	1.3864432682318702e+36	120.061
888	CCDC18	11.160269802394973	3.4802999999999997
889	CCDC181	60.54349268986734	5.9199
890	CCDC188	8.301660882603635	3.0534
891	CCDC22	2053.116816950812	11.003600000000002
892	CCDC26	4.319606816625842	2.1109
893	CCDC27	2.0442901850465476	1.0316
894	CCDC28A	42468799.746023126	25.3399
895	CCDC33	2.4106129011575814	1.269400000000001
896	CCDC39	378.46078240610353	8.564
897	CCDC50	184.10691440414305	7.5244
898	CCDC51	2.9277654892780314	1.5498000000000012
899	WASHC3	8.681536990080859e+16	56.2688
900	CCDC54	3.2254489877205996	1.6894999999999998
901	CCDC57	11.078955741802627	3.4697500000000012
902	CCDC62	200.173	7.645100000000001
903	CCDC65	2.550711975348049	1.350900000000001
904	CCDC66	16741.022194209138	14.03110000000001
905	CCDC68	3.4978053337627673	1.80645
906	CCDC71	3.965217492392407	1.9873999999999992
907	CCDC71L	14.355184820510221	3.8434999999999997
908	CCDC77	131317.53058883984	17.002700000000004
909	CCDC88A	18.210517300835264	4.1867
910	CCDC88B	128705636.94255358	26.939499999999995
911	CCDC88C	20.492157781276315	4.356999999999999
912	CCDC90B	3.0462830537025742	1.6070500000000152
913	CCDC91	40.68852282556511	5.346550000000001
914	CCDC93	11163342431.503487	33.37804999999999
915	CCDC97	89917587.96101697	26.4221
916	CCER2	40.168703721044565	5.327999999999999
917	CCHCR1	10.241108668032808	3.3563
918	CCL1	5.023176611202032	2.3286
919	CCL2	4.466193436404707e+66	221.406
920	CCL21	3.9523206585699633	1.9827000000000001
921	CCL23	2926.68	11.515050000000002
922	CCL24	99.55349085545963	6.6373999999999995
923	CCNC	235521.6241891697	17.8455
924	CCNDBP1	1.5979675395478487e+20	67.1148
925	CCNE1	5.040266440359369	2.333500000000001
926	CCNG2	6537012.3857859615	22.6402
927	CCNH	278.7832359260428	8.122999999999998
928	CCNI2	887.529	9.79365
929	CCNJL	2945704803171.4507	41.421749999999996
930	MCM2	3.207323809426249e+42	141.20235000000002
931	CCNL2	36.965307256766636	5.2081
932	CCNT1	227914222583.04868	37.729699999999994
933	CCNY	626055672747.0756	39.187500000000014
934	CCNYL1	1380984518.1474814	30.3631
935	CCP110	68699677.93989012	26.0338
936	CCPG1	1.9174577295952908e+34	113.885
937	CCR1	4.8264578794874695e+76	254.73749999999998
938	CCR2	78025.06318529915	16.2517
939	CCR3	9563328687070.223	43.120650000000005
940	CCR6	2898148.3207211746	21.46669999999999
941	CCR8	4.034807935161597	2.0125
942	CCSAP	8932.820148624247	13.1249
943	CCSER2	75380155257369.86	46.0992
944	CCT2	1.979189850796331e+21	70.74540000000002
945	CCT7	107.90366071693904	6.753599999999977
946	CCZ1B	973.0364235406767	9.926350000000003
947	CD101	4.39816	2.1369
948	CD109	34.68884739655521	5.1164000000000005
949	CD14	inf	1225.67
950	CD163	2.321152704340473e+27	90.9069
951	CD164	2.0645108491526925	1.0457999999999998
952	CD177	2.111473294015917	1.07825
953	CD180	5.508654573909085	2.4617000000000004
954	CD1D	3.2224683682018185e+19	64.8048
955	CD1E	123.38729159436528	6.947050000000001
956	CD200R1L	696.7996069896977	9.444600000000001
957	CD244	5273815665.965234	32.2962
958	CD27	20239916.46630642	24.270699999999977
959	CD27-AS1	12.836678079740764	3.6821999999999946
960	CD274	128838.1210106326	16.9752
961	CD276	3.5183524216314055	1.8149000000000002
962	CD2AP	196981.41585999198	17.587699999999998
963	CD300A	3.708234281010495e+38	128.12400000000002
964	CD300C	80004.85885700762	16.287799999999997
965	CD300LB	6.087289587338662	2.605800000000002
966	CD300LF	36205755386.94262	35.075500000000005
967	CD300LG	30.1033	4.911849999999999
968	CD302	1.5239411098527042e+30	100.266
969	CD33	3.0296486259150516e+16	54.75
970	CD36	5.414038936058105e+71	238.294
971	CD38	397997.5433055202	18.602400000000003
972	POLR1G	38.57247996643569	5.2695
973	CD3G	7.865926354340948e+35	119.24310000000003
974	CD44	4.41867648266288e+60	201.45929999999998
975	CD47	397436738.89224786	28.566149999999993
976	CD53	2.6635458391138846e+41	137.61239999999998
977	CD55	3.357813127015475e+106	353.87190000000004
978	CD58	9.537845036631843e+28	96.2677
979	CD59	32.48946315179346	5.021899999999999
980	CD82	515304517.76303655	28.940850000000005
981	CD84	70.17571729098222	6.132899999999999
982	CD86	2.3828916325372567e+28	94.2667
983	CD9	498.8976280452448	8.962600000000002
984	CD93	1.8360438547917659e+121	402.83
985	CD96	6321.713769662926	12.626100000000008
986	CD99L2	52.57299426452469	5.716249999999974
987	CDA	6.508208583754986e+37	125.61359999999999
988	CDADC1	951.9222939772694	9.8947
989	CDC123	4.344390591830026e+23	78.52350000000001
990	CDC14A	14996.622532646106	13.8724
991	CDC14C	14.679185348808963	3.8757
992	CDC16	5.924622984506762e+49	165.34119999999996
993	CDC26	1.4449289871620028e+57	189.88089999999994
994	CDC37	1.809870172199306e+61	203.49350000000004
995	CDC40	109586891.78292796	26.70750000000001
996	CDC42	14240.379760886652	13.797699999999999
997	CDC42BPB	3.7404192872821858	1.9031999999999998
998	CDC42EP3	19022.246288739985	14.2154
999	CDC42EP4	12011522684.405884	33.483699999999985
1000	CDC7	287779	18.1346
1001	CDC73	77.19845128089013	6.2705
1002	CDCA3	63.43468535404211	5.9872000000000005
1003	CDH16	195.27994720960214	7.6094
1004	CDH2	11.614056077580823	3.5378
1005	CDH22	691.6507880413138	9.433900000000001
1006	CDH6	4.6251495031492915	2.2095
1007	CDH9	7.666138166460286	2.9384999999999994
1008	CDHR3	48.14786761746159	5.5894
1009	CDK10	12680703332462.078	43.527699999999996
1010	CDK11A	1.0253589588401755e+31	103.01590000000002
1011	CDK12	529.1012441737427	9.047399999999996
1012	CDK2	152.8211063855605	7.255699999999997
1013	CDK20	429.823	8.747600000000002
1014	CDK2AP1	1.0872698194163736e+21	69.88120000000004
1015	CDK3	2.387167832051225	1.2553
1016	CDK5R1	3879974433.470512	31.853399999999997
1017	CDK5R2	8.176027223574984	3.0314000000000005
1018	CDK5RAP1	5.622649047246045	2.491250000000008
1019	CDK5RAP2	1.5255495700243782e+31	103.589
1020	CDK5RAP3	3.577946740883786e+22	74.92154999999991
1021	CDK6	57227291.830632806	25.770200000000017
1022	CDK7	7.680719365257936e+27	92.63330000000002
1023	CDK8	418.06979381827045	8.707600000000001
1024	CDKAL1	6.512448235014392	2.7032000000000007
1025	CDKL3	5.47781	2.4536
1026	CDKL5	3.0906279651612487	1.6279
1027	CDKN1B	109433668786979.58	46.63704999999999
1028	CDKN2AIPNL	inf	1463.82
1029	CDKN2B	72.06865421005037	6.171299999999999
1030	CDKN2C	51.23649920241897	5.6791
1031	CDKN2D	523760285910005.5	48.89590000000001
1032	CDO1	2.9518102823087955	1.5615999999999999
1033	CDON	9.683308111132558	3.2754999999999996
1034	CDPF1	149.702	7.225949999999999
1035	CDR2L	742.7330673523476	9.5367
1036	CDRT15P2	3.4942915836667763	1.8049999999999997
1037	CDS2	1637481465134174.0	50.540400000000005
1038	CDT1	142.5772510164129	7.155600000000001
1039	CDV3	1861302911863.5054	40.759450000000015
1040	CDX2	2.68421	1.4244999999999997
1041	CDYL	29.41948323119183	4.8787
1042	CDYL2	19079.688536138518	14.219750000000001
1043	CEACAM1	9.941370644082975e+34	116.25900000000001
1044	CEACAM19	13.393861037144415	3.743499999999999
1045	CEACAM22P	2.059508385072851	1.0423
1046	CEACAM3	2.628679225247563e+20	67.83290000000001
1047	CEACAM4	5487.753635544439	12.422
1048	CEACAM6	81.16017101890496	6.342699999999999
1049	CEBPA	1.0438695537496518e+27	89.75399999999996
1050	CEBPB	inf	1960.42
1051	CEBPD	inf	1564.0889000000002
1052	CEBPG	6.788242491948108e+20	69.2016
1053	TMEM121B	144350413.56393456	27.105000000000004
1054	CELA1	7288.468587527821	12.831399999999999
1055	CELA3B	4.762106878023056	2.2516
1056	CELF1	33100.14691504585	15.0145
1057	CELF2	8.263008551016351e+51	172.46500000000003
1058	CELF6	32.45120173326725	5.020200000000001
1059	CELP	15.309974767404281	3.9364000000000003
1060	CELSR3	289.17519595676805	8.175799999999999
1061	CEMP1	5.844582615738956	2.5471
1062	CEND1	2.022444342003624	1.0161000000000007
1063	CENPI	3.3647515930025573	1.7505
1064	CENPJ	12503.115439804911	13.610000000000001
1065	CENPK	15162454.707291937	23.854
1066	CENPL	10.06656797679937	3.3314999999999984
1067	CENPN	147.7792600805732	7.2073
1068	CENPT	50.39644278186859	5.655249999999995
1069	CENPVL1	12.396835582402389	3.6319
1070	CENPW	5139.812444326052	12.3275
1071	CEP104	1182.4389639507997	10.207550000000001
1072	CEP128	1089.4618781433373	10.089400000000001
1073	CEP135	2533148.107516654	21.272499999999994
1074	CEP152	4.744315653861309	2.246199999999998
1075	CEP164	49.53237869111237	5.630299999999998
1076	CEP170	9.20552	3.2025
1077	CEP19	6.383725386585002e+57	192.02429999999998
1078	CEP192	35227914051.13413	35.036
1079	CEP350	5.231231014666188e+16	55.53800000000001
1080	CEP41	5.406331588779192	2.4346499999999978
1081	CEP44	1021622965411.0713	39.894000000000005
1082	CEP57	8.439163474508725	3.0771000000000015
1083	CEP57L1	51.96614015376132	5.6995
1084	CEP63	37.98215876133614	5.24725
1085	CEP68	3.5108004564134547	1.8118000000000016
1086	CEP70	178.27986952563646	7.478
1087	CEP72	83.4245	6.3824000000000005
1088	CEP85	6.889025890439997	2.7843000000000018
1089	CEP85L	79724273797.01202	36.2143
1090	CEP95	4823.618186858585	12.235900000000015
1091	CEP97	85.26607840686842	6.4139
1092	CEPT1	12880.044879787818	13.6529
1093	CERK	7.28181e+09	32.7617
1094	CERS4	27480.106977614763	14.7461
1095	CERS6	323397084262014.8	48.20029999999997
1096	CES1P1	9294.103528434609	13.1821
1097	CETN2	43370177.14210577	25.370199999999954
1098	CFB	240.75133703380746	7.9114
1099	CFD	5.388000694749528e+105	351.2321999999999
1100	CFHR1	3.1821459350196744	1.67
1101	CFHR2	1005.7806585363895	9.9741
1102	CFHR5	11.036417240870584	3.4642
1103	CFI	1239.3775281436583	10.275400000000001
1104	CFL2	400.7475805116129	8.646550000000001
1105	CFLAR	5.974926550986121e+74	248.40160000000014
1106	CGGBP1	1052822963268.4647	39.937400000000025
1107	CGRRF1	11208578.595115663	23.41810000000001
1108	CH25H	10.286640598249843	3.3627000000000002
1109	CHCHD4	13795553.449024696	23.717699999999994
1110	CHCHD7	69276644408.23474	36.0117
1111	CHD1	2.5575524465489124e+44	147.51959999999997
1112	CHD2	5922.538678459381	12.532
1113	CHD3	792.9026845216979	9.631
1114	CHD5	10.512253017194968	3.394
1115	CHD7	3.4601881363728376e+16	54.9417
1116	CHIC1	4.488396102815442	2.1662
1117	CHIC2	2.4087859973736883e+103	343.42690000000005
1118	CHKB-DT	36.15191086624396	5.176
1119	CHML	753.2578538781371	9.556999999999999
1120	CHMP1B	1.903328147549472e+81	270.00469999999996
1121	CHMP2A	3995740416337.0566	41.86159999999998
1122	CHMP2B	1915555546898.0024	40.8009
1123	CHMP3	25024387648355.816	44.50840000000001
1124	CHMP5	4.1947152187299895e+33	111.69219999999999
1125	CHN2	43.62248343304027	5.447000000000001
1126	CHPF	6.760359651483505	2.7570999999999994
1127	CHPF2	753.9369139046878	9.5583
1128	CHRAC1	137.2250447918778	7.100399999999999
1129	CHRD	4.5868381444390565	2.1975
1130	CHRDL2	138.61119769824202	7.1149000000000004
1131	CHRNA10	1175.126212447528	10.198599999999999
1132	CHRNB1	4.167551421291976	2.059199999999997
1133	CHRNB3	762.081	9.5738
1134	CHST13	4.6101777840069606e+17	58.67759999999999
1135	CHST15	8.577596118354562e+154	514.678
1136	CHST2	3.4564714279035265	1.7893000000000008
1137	CHST3	190.07170880317588	7.5704
1138	CHSY1	1.744492252308693e+135	449.26309999999995
1139	CHUK	3.437515448502708e+19	64.89800000000001
1140	CHURC1	3.831221135083354e+39	131.49300000000005
1141	CIAO1	6.659554745736687e+24	82.46169999999995
1142	CIC	1034.917463865342	10.015300000000003
1143	CIDEA	6.673760899117921	2.7385
1144	CIDEB	4420.8252743598605	12.110100000000003
1145	CIDEC	2.6023229273168376	1.3797999999999995
1146	CIDECP1	241573.05161452675	17.8821
1147	CINP	2034.2764025621316	10.9903
1148	CIR1	2.941682286280983e+27	91.24870000000001
1149	CISD1	20.35272411289288	4.347149999999999
1150	CITED2	3666864983.534439	31.771900000000016
1151	CITED4	1987054.4834471205	20.922200000000004
1152	CKAP2	33757389.33135447	25.008699999999997
1153	CKAP2L	14.271845525386253	3.8351
1154	CKAP4	4.010817213711608e+82	274.402
1155	CLASP2	7.0070150746544275	2.808799999999998
1156	CLASRP	4082200791.371255	31.926700000000004
1157	CLCA4	2.150690611221001	1.1048
1158	CLCN4	2.7402357166886127	1.4543
1159	CLCN6	180.65582963023542	7.4971
1160	CLDN12	100.61488894050149	6.652699999999999
1161	CLDN15	1602174.6599112903	20.61160000000001
1162	CLDN19	2.831565690874207	1.5016
1163	CLDN20	3.437119472697127	1.7812000000000001
1164	CLDN25	10081.341450109265	13.299399999999999
1165	CLEC10A	8167.053709035532	12.9956
1166	CLEC12A	1.3130565570294675e+31	103.37270000000001
1167	CLEC16A	2758459619557.3604	41.327
1168	CLEC17A	5.632596009913168	2.4938000000000002
1169	CLEC1B	2.716403182761799e+25	84.4899
1170	CLEC2A	2.937115500518224	1.5543999999999998
1171	CLEC2B	5.168517335515924e+16	55.5206
1172	CLEC2D	303.0894867345578	8.2436
1173	CLEC4A	3.083317289336711e+70	234.15945000000005
1174	CLEC4D	9010223303852.592	43.034699999999994
1175	CLEC4E	250838.6265891515	17.9364
1176	CLEC4F	15.47105848429164	3.9514999999999993
1177	CLEC4G	9.880609230634686	3.3046000000000006
1178	CLEC5A	93.15749881192687	6.5416000000000025
1179	CLEC7A	50652545297091.45	45.5257
1180	CLEC9A	83.4014	6.382
1181	CLHC1	5.2574	2.39435
1182	CLIC2	5.656462159823943	2.4999000000000002
1183	CLINT1	52194700.61362773	25.637400000000014
1184	CLK1	4.4444746495399695e+117	390.81759999999997
1185	CLK3	3.8656804564470925e+17	58.42349999999999
1186	CLK4	63185929.79894791	25.9131
1187	CLN8	5.341518747654824	2.4172499999999992
1188	CLP1	710815549.2060758	29.404900000000005
1189	CLPB	19.90832584235784	4.3153
1190	CLPTM1L	6208873.036255137	22.5659
1191	CLPX	12399818908.564589	33.5296
1192	CLRN1-AS1	54.57241561365676	5.7701
1193	CLRN2	2.706259154365052	1.4363000000000001
1194	CLSTN3	41.31517862169741	5.368600000000001
1195	CLTC	153172.73580151342	17.2248
1196	CLTCL1	10.015065836638444	3.3240999999999996
1197	CLUHP3	31237.686732002414	14.931000000000001
1198	CMAHP	1882039811.1746707	30.809649999999998
1199	CMAS	82292961991.22368	36.26005000000001
1200	CMC1	14432.163825696392	13.816999999999997
1201	CMKLR1	1727.1168763863245	10.7541
1202	CMTM2	inf	1057.78
1203	CMTM3	230.9601276774326	7.8515
1204	CMTM4	25.646676909713907	4.6807
1205	CMTM6	2.7649819290780528e+147	489.791
1206	CMTM8	4658491501353.807	42.083
1207	CNBP	2.3516802576516554e+43	144.07659999999998
1208	CNEP1R1	7.516234130468878e+21	72.6705
1209	CNFN	50.5031	5.6583000000000006
1210	CNIH2	184.75889337658802	7.5295000000000005
1211	CNIH3	63.66373968498366	5.992400000000001
1212	CNIH4	7.8172747922245e+108	361.73490000000004
1213	CNN3	1786.4749881167138	10.802900000000001
1214	CNNM3	5.927609800432757e+16	55.718300000000006
1215	CNOT10	4771183409.013415	32.1517
1216	CNOT2	1.098852410762364e+25	83.18419999999998
1217	CNOT3	5.87617e+08	29.1303
1218	CNOT4	160.70822974674783	7.3283000000000005
1219	CNOT6L	19.382059879411855	4.276650000000004
1220	CNOT7	4.5643518471906085e+21	71.95089999999999
1221	CNPY3	4.84913e+08	28.8531
1222	CNPY4	4.870601667333075	2.2841000000000005
1223	CNST	2.0313677540556615e+48	160.47500000000002
1224	CNTD1	3.802372835383726	1.9268999999999998
1225	CNTFR	31.006526236439697	4.9545
1226	CNTN2	28.618973072241893	4.838900000000001
1227	CNTN6	2.5292330907853313	1.3386999999999998
1228	CNTNAP1	7.18755	2.8455
1229	CNTNAP2	500432414.7463617	28.8986
1230	CNTNAP5	12.254162646667238	3.615199999999999
1231	COA1	5.1536269216926224e+20	68.8042
1232	COA4	395.0523409244168	8.625900000000001
1233	COA5	4.350237878076072e+18	61.91579999999999
1234	COA6	76.1937	6.2516
1235	COBL	21.768951246761873	4.4442
1236	COG1	45136774.79399573	25.427799999999998
1237	COG3	15071816.81853931	23.845349999999996
1238	COG6	3.058448535379524	1.6128
1239	COG7	157.69575340105678	7.301
1240	COL11A2	2.0355236729726776	1.0253999999999999
1241	COL12A1	4784.160251821654	12.2241
1242	COL16A1	5.495687611019686	2.4583000000000004
1243	COL17A1	3.3590423852971947	1.74805
1244	COL18A1	1029299521714.8497	39.9048
1245	COL19A1	3.5393881872584543	1.8235000000000001
1246	COL2A1	4.067944510503832	2.0243
1247	COL4A2	16.527538840734856	4.0468
1248	COL4A3	2.451389956260735	1.2936
1249	CERT1	5.72134291939568e+23	78.92070000000001
1250	COL5A1	1842.0544603391586	10.847100000000001
1251	COL6A1	186.6381368100097	7.5441
1252	COL6A4P1	44.517479281876255	5.476300000000001
1253	COL6A4P2	11.80355883339444	3.5611499999999996
1254	COL7A1	4149.437322098741	12.018699999999999
1255	COL9A3	2.616067924573422	1.3874000000000004
1256	COMMD3	1.2007836218611282e+40	133.14110000000005
1257	COMMD8	18527070319899.098	44.07469999999999
1258	COPB1	4.257142103942395e+29	98.42580000000001
1259	COPB2	68643306642.99559	35.998399999999975
1260	COPG2IT1	4.43736	2.1497
1261	COPS4	2.276945878541678	1.1871000000000151
1262	COPS5	5.044573829779091e+38	128.56799999999998
1263	COPS7A	4396570420201924.5	51.96530000000001
1264	COQ10A	1.2745168808168512e+16	53.50080000000003
1265	COQ2	942162062.4349493	29.811399999999992
1266	COQ3	4560940.756436751	22.1209
1267	COQ5	990396812635269.0	49.815
1268	CORO2A	172.32640886742817	7.429
1269	COX10	7.747871356322629	2.953800000000001
1270	COX11	38.500359178931596	5.266799999999999
1271	COX18	4.620343138214337	2.208
1272	COX20	5.401207270219469e+22	75.51570000000001
1273	COX6A1	2789.324370936233	11.445699999999988
1274	COX6A2	8.216932981602882	3.0385999999999997
1275	COX7A2	9.539844511588817e+108	362.0222000000001
1276	CPA2	7.6767730604155915	2.9405
1277	CPB1	9.05177	3.1781999999999986
1278	CPB2	2.1709101249006504	1.1183
1279	CPEB1	2.167902689513006	1.1162999999999998
1280	CPEB2	99.93028055476162	6.642849999999999
1281	CPEB2-DT	682963.9959965588	19.381450000000005
1282	CPEB4	371945425999.9513	38.436299999999996
1283	CPLX2	3.237544448931344	1.6949000000000005
1284	CPLX3	2.188284020913282	1.1298
1285	CPN2	3.409594095793992	1.7696
1286	CPNE1	1146.0068879937664	10.162399999999998
1287	CPNE3	130252103513700.27	46.888300000000015
1288	CPNE8	6796995397.978257	32.6623
1289	CPPED1	945453609678628.2	49.748000000000005
1290	CPQ	1.3219002750341363e+28	93.4166
1291	CPSF2	2232866730.633047	31.056250000000006
1292	CPT1A	19.768068364629023	4.3050999999999995
1293	CPT1B	114946.2599705922	16.8106
1294	CPT1C	13.257161435941605	3.728700000000001
1295	CPT2	1820622.0145939814	20.796
1296	CPVL	5.820405106459019e+131	437.714
1297	CPXM2	5.9413879742849245	2.5708
1298	CR1	9.473069129006733e+22	76.3263
1299	CR1L	14.263933727615262	3.8343
1300	CR2	124633418492.77567	36.85889999999999
1301	CRADD	6661962097.651212	32.6333
1302	CRB1	50.85790045566885	5.6684
1303	CRB3	3.846109933841405	1.9434000000000002
1304	CRCP	17.1317	4.098599999999999
1305	CRCT1	5.529695351530064	2.4672
1306	CREBBP	1.373846191296909e+58	193.13004999999998
1307	CREBRF	2.6566972649130776e+86	287.095
1308	CREBZF	336.41541428168966	8.394100000000002
1309	CREG2	4.018898105497365	2.0067999999999993
1310	CRELD1	1087.613312513016	10.086950000000002
1311	CRELD2	1539254.1206078792	20.553800000000024
1312	CRHBP	48.259798943455465	5.59275
1313	CRHR1	47.914818544423234	5.5824
1314	CRIP3	180.14315204165084	7.492999999999999
1315	CRISP2	33.55137530355701	5.068300000000001
1316	CRISPLD1	2.423849293750782	1.2773000000000003
1317	CRISPLD2	1.086380901240585e+63	209.40099999999998
1318	CRK	31426.630998346336	14.939700000000016
1319	CRKL	79.75483072521988	6.3174999999999955
1320	CRLF3	4.2397160421468875e+67	224.653
1321	CRLS1	3944.1535415530393	11.945499999999981
1322	CRNKL1	472.80451426927726	8.885100000000001
1323	CROCC	15.195792373618987	3.9255999999999993
1324	CROCCP2	20.94160337454665	4.3883
1325	CRY1	10958642160.960701	33.351350000000004
1326	CRYAA	16.548172540538257	4.0486
1327	CRYBA4	2.3823741415365896	1.2524
1328	CRYGA	69.7055	6.123200000000001
1329	CRYGB	131.7537304127586	7.0417000000000005
1330	CRYM	132.31657629526077	7.04785
1331	CSAD	1.0864554803710608e+31	103.09939999999999
1332	CSDE1	899.6375070721205	9.813199999999998
1333	CSF1R	7.039915522758948e+62	208.77510000000007
1334	CSF2RA	5.796568414371987e+73	245.03594999999996
1335	CSF2RB	99910393475646.05	46.505700000000004
1336	CSF3R	inf	2366.9
1337	CSGALNACT1	45817.14682751429	15.4836
1338	CSGALNACT2	15203498.428159053	23.8579
1339	CSHL1	8.664400913900161	3.1151
1340	CSMD1	40191.42196137662	15.2946
1341	CSNK1A1	5056287778091557.0	52.166999999999994
1342	CSNK1A1L	8.331348343961263	3.05855
1343	CSNK1D	1.1697529099096042e+23	76.6305
1344	CSNK1G1	1182.6438827636618	10.207800000000002
1345	CSNK1G3	86536173.94581649	26.366799999999998
1346	CSPP1	1952397955.3933225	30.8626
1347	CSRNP1	1.0964322577616818e+35	116.40030000000002
1348	CSRNP2	24769.03428023747	14.596249999999998
1349	CST7	1.1081336934578683e+127	422.033
1350	CST9	7.678369566482684	2.940800000000001
1351	CSTA	3.97994e+09	31.890100000000004
1352	CSTF1	4.1655298032169945	2.0585
1353	CSTF2T	1826836026.4196365	30.7667
1354	CSTF3	12554327647056.027	43.513250000000006
1355	CT45A6	2.988869691738387	1.5796
1356	CT47A1	8.126026109171892	3.02255
1357	CT47A6	6.359220791824039	2.66885
1358	CT62	52.237	5.707
1359	CTAG2	2.7231944464923252	1.4453000000000005
1360	CTAGE15	60.88014964857342	5.9279
1361	CTAGE6	32.93158396077463	5.041400000000001
1362	CTBP2	139354.49374353103	17.0884
1363	CTBS	1.9164491647362032e+45	150.425
1364	CTCF	6.509289141884292	2.7025000000000006
1365	CTDNEP1	3.748205363070582	1.9062000000000126
1366	CTDSP2	23993352707069.965	44.447700000000054
1367	CTDSPL2	820939122.1111835	29.612699999999997
1368	CTHRC1	4.387958861247822	2.13355
1369	CTNNA1	5.408782249296744e+23	78.83964999999998
1370	CTNNB1	2.9170295478697965	1.5444999999999993
1371	CTNNBIP1	6.909350024635859	2.7885500000000003
1372	CTNS	2.9422095462181868	1.5568999999999997
1373	CTPS2	4.98606	2.3179
1374	CTR9	11097.137793923828	13.437899999999999
1375	CTRB2	6.206801466608793	2.63385
1376	CTRC	333.44384301888584	8.381300000000001
1377	CTSA	1.6688676349754068e+26	87.10899999999998
1378	CTSC	1.5561344115973059e+35	116.90544999999997
1379	CTSS	6.385360727951967e+83	278.3947999999999
1380	CTSZ	92.70659060313153	6.5345999999999975
1381	CTU1	1261.2162953198883	10.3006
1382	CTU2	50.636296994879416	5.662100000000001
1383	CUBN	2.11946	1.0837000000000003
1384	CUEDC1	3439891024918.0933	41.645499999999984
1385	CUL2	2.1084897486902717e+21	70.83669999999998
1386	CUL4A	500.8032102353298	8.968100000000021
1387	CUL4B	980290.6248062698	19.902849999999994
1388	CUL5	4985.42	12.283500000000004
1389	CUL7	88.95476606990955	6.475
1390	CUTC	8.811121880467543e+24	82.86559999999999
1391	CWC25	2.509746130634228e+27	91.0196
1392	CX3CL1	2.0754152206509087	1.0534
1393	CXADRP3	8.82441	3.1414999999999997
1394	CXCL1	4376966.768848776	22.0615
1395	CXCL11	3.17268	1.6657000000000002
1396	CXCL16	4.480259803080594e+38	128.39685000000003
1397	CXCL2	7.135922762693124	2.8350999999999997
1398	CXCL3	178.09460457086848	7.476500000000001
1399	CXCR1	7.713098452259889e+142	474.66110000000003
1400	CXCR2	inf	1308.77
1401	CXCR2P1	24228998397647.46	44.4618
1402	TASL	34241.30343032953	15.0634
1403	CXorf38	6.251289507267329e+23	79.04850000000002
1404	EOLA2	4.184774836283655	2.0651500000000027
1405	CXorf51B	41.859988205898595	5.3875
1406	STEEP1	40.54634597704551	5.341500000000001
1407	RADX	4.636062449118966	2.2129000000000003
1408	CYB561D1	57.52232164031546	5.846050000000048
1409	CYB5A	148.0458254295747	7.209900000000005
1410	CYB5R1	16658.836247215422	14.024000000000001
1411	CYB5R2	316.22333020379284	8.3048
1412	CYB5R4	1.7957259089018216e+51	170.263
1413	CYB5RL	55.916416462672636	5.805199999999999
1414	CYBA	1.9709302526408904e+161	535.8092999999999
1415	CYBB	30893836721.368732	34.84659999999997
1416	CYBRD1	3.5870411406891284e+18	61.637499999999996
1417	CYCS	101.98406933865337	6.672199999999997
1418	CYFIP2	5663.585627049035	12.467499999999973
1419	CYHR1	129.0959561850127	7.012300000000001
1420	CYLD	990190886819045.0	49.81469999999999
1421	CYP11A1	4031.497186656781	11.9771
1422	CYP1B1	1.1312349443353296e+57	189.52779999999998
1423	CYP26A1	5.7248980433765375	2.5172499999999998
1424	CYP27B1	643.0557465105121	9.328800000000001
1425	CYP27C1	19.535144202706153	4.288
1426	CYP2A7	2.533356305364025	1.3410499999999999
1427	CYP2C8	16.95454308513252	4.083600000000001
1428	CYP2D6	20.644706454829215	4.3677
1429	CYP2R1	545379.1420226401	19.0569
1430	CYP2U1	181863.94150426536	17.4725
1431	CYP3A5	5.020043967790995	2.3277
1432	CYP4B1	3.317393153351029	1.7300500000000003
1433	CYP4F11	27.663273863367277	4.789899999999999
1434	CYP4F12	2.2191389441356906	1.1500000000000004
1435	CYP4F22	415.4410596079176	8.698500000000001
1436	CYP4F3	855157974853.6683	39.6374
1437	CYSLTR1	1.343844488484916e+19	63.543000000000006
1438	CYSTM1	6.802175454534434e+82	275.164
1439	CYTH4	7.594195729550798e+114	381.6247000000001
1440	CYTIP	2.8776676883840713	1.5248999999999953
1441	D2HGDH	478795.4776015107	18.8691
1442	DAAM1	122.87946247309469	6.941100000000006
1443	DAB2	794203.9441596073	19.599149999999995
1444	DACT3	221.99755852050845	7.7943999999999996
1445	DAGLA	7.423502351909964	2.8921
1446	DAGLB	21644.307163168793	14.401700000000005
1447	DALRD3	28.242580356914544	4.819800000000001
1448	DAPK1	41193118.13157347	25.29590000000001
1449	DAPK2	112.60288648490497	6.815099999999999
1450	DAZAP1	46864.24434656708	15.516200000000005
1451	DAZAP2	3.4381702682546714e+116	387.12530000000015
1452	DBNDD2	3152938754.320919	31.554050000000004
1453	DBP	1848.5777393703959	10.852199999999996
1454	DBR1	911.0585734409776	9.831399999999999
1455	DBT	20.63183163304727	4.366800000000001
1456	DCAF11	1.6920507835238405e+33	110.382
1457	DCAF12L1	37.157975614865094	5.2156
1458	DCAF15	573.679	9.164099999999998
1459	DCAF16	145.261	7.182499999999997
1460	DCAF4	19.6261	4.294699999999995
1461	DCAF6	335.6700479580842	8.390899999999998
1462	DCAF8	432582481.47914714	28.6884
1463	DCAF8L1	63.132019657159496	5.9803
1464	DCHS1	33442.61405041973	15.0294
1465	DCK	5.4615122665638616e+16	55.60015000000001
1466	DCLK1	19.19688068075506	4.2628
1467	DCP2	2.6366302276376125e+50	167.49509999999998
1468	DCST1	69.07539491187265	6.110099999999999
1469	DCT	5.343555488127326	2.4178
1470	DCTN1-AS1	8.230043180254773	3.0408999999999997
1471	DCTN2	2470.008001436535	11.27030000000002
1472	DCTN6	773012078208.0441	39.4917
1473	DCUN1D1	4669.330524952416	12.189
1474	DCUN1D4	3935.9604263364017	11.942500000000003
1475	DCUN1D5	6.851880545759264	2.7764999999999986
1476	DDA1	9129670934602.822	43.05369999999999
1477	DDAH1	17.590200229391193	4.136699999999999
1478	DDAH2	3349038929.1924987	31.641099999999998
1479	DDB1	40648534.38666652	25.276699999999998
1480	DDHD1	73.35635247776989	6.19685
1481	DDHD2	310.45707513040213	8.278250000000007
1482	DDIT3	16095.83722386524	13.974399999999996
1483	DDIT4L	18.582851601050177	4.2158999999999995
1484	DDN	2.713020596120099	1.4399000000000002
1485	DDT	1.3865988621935094e+16	53.622400000000084
1486	DDTL	242.82951902319135	7.9238
1487	DDX1	5861813817.632307	32.44870000000003
1488	DDX17	1.7569166347239712e+66	220.06030000000004
1489	DDX19A	5.950867518146985	2.5730999999999966
1490	DDX19B	2.614074032686632	1.3862999999999985
1491	DDX21	121081230.41752267	26.851400000000012
1492	DDX25	48.841987391698034	5.610049999999999
1493	DDX27	227498.89305170413	17.795500000000004
1494	DDX28	231483068196815.0	47.7179
1495	DDX3X	1.0071636426488252e+41	136.20935000000003
1496	DDX3Y	7.429164647975773	2.8932
1497	DDX4	8.94698	3.1613999999999995
1498	DDX46	22.336016387110018	4.4813000000000045
1499	DDX47	156617014949.17926	37.18844999999999
1500	DDX5	4.445127599057935e+202	673.1816999999999
1501	DDX50	43154740636.99243	35.3288
1502	DDX52	7.663747346422305	2.938049999999997
1503	DDX53	2.0133528027930803	1.0096
1504	DDX54	13.005049631749126	3.7010000000000005
1505	DDX55	1.9636303229698824e+49	163.748
1506	DDX56	1603.9350423108197	10.647400000000005
1507	DDX59	38713025220.956215	35.17210000000001
1508	DDX6	39.016163010441694	5.286
1509	DDX60L	3.10198e+11	38.17439999999999
1510	DECR1	7.074679483775644e+76	255.28920000000005
1511	DECR2	5.778920407684085	2.5307999999999993
1512	DEDD2	8.385496568860458e+82	275.466
1513	DEFA5	16.072249944056942	4.0065
1514	DEFB1	31.537578782059846	4.978999999999999
1515	DEFB116	1741.6029005051087	10.766200000000001
1516	DEFB118	91.68412186333094	6.518599999999999
1517	DEFB124	2.098705885156816	1.0695000000000001
1518	DEGS1	2.6575286558470723e+29	97.74599999999998
1519	DENND1C	1724563.714632977	20.717799999999997
1520	DENND2C	17.17692637737545	4.1024
1521	DENND3	4.214506842031388e+44	148.24020000000002
1522	DENND4A	673.2740267203225	9.395049999999998
1523	DENND4B	5.994003867548103e+42	142.10450000000003
1524	DENND5A	2.173059458998533e+88	293.44939999999997
1525	DENR	13602325.64291252	23.69735000000003
1526	DEPTOR	5.860403498445348	2.5509999999999993
1527	DERA	4.505297536561111e+17	58.64440000000002
1528	DERL1	79938.34035429107	16.286599999999964
1529	DERL2	3158.9951351513746	11.625249999999994
1530	DERL3	52.17005322058854	5.70515
1531	DESI1	298.46128629141475	8.221399999999988
1532	DESI2	7.80905e+09	32.86250000000001
1533	DET1	33.5456	5.0680499999999995
1534	DEXI	4920.195753430328	12.264499999999998
1535	DFFB	62.06895708089908	5.9558000000000035
1536	GSDME	650.6329155452943	9.345699999999999
1537	DGAT1	106162572.91929764	26.661699999999996
1538	DGAT2	157002872669.53107	37.192
1539	DGCR2	502.612	8.973299999999995
1540	DGKA	1329.81	10.376999999999999
1541	DGKD	3.737827524539381	1.9021999999999997
1542	DGKE	77.18775004489066	6.270300000000001
1543	DGKG	13.15190611167405	3.7172
1544	DGKZ	42.813681753155585	5.42
1545	DHFR	2.416468184163877	1.2729
1546	DHRS11	27.092093973548632	4.7598
1547	DHRS12	12065762174.530214	33.4902
1548	DHRS13	2.1194843931864705e+28	94.0977
1549	DHRS2	2.9594929088714936	1.56535
1550	DHRS3	2227.948238703242	11.121499999999997
1551	DHRS4	468486238943131.94	48.735000000000014
1552	DHRS4-AS1	523452.8257876352	18.997700000000002
1553	DHRS4L2	106441.40992478539	16.6997
1554	DHRS7	7.985087152087819e+167	557.7592999999999
1555	DHRS7C	100.61837604725773	6.65275
1556	DHRS9	15.40471407683416	3.9453000000000005
1557	DHRSX	79.57812489533343	6.314300000000003
1558	DHTKD1	4283.873014414233	12.064699999999995
1559	DHX29	48.44916847480615	5.598399999999998
1560	DHX34	574938113205907.6	49.0304
1561	DHX40	671.5728049865913	9.391400000000004
1562	DHX57	3.211839942544401	1.6833999999999998
1563	DHX9	69407.31021859497	16.0828
1564	DICER1	109.21672565602634	6.771049999999999
1565	UTP25	159.64792593044496	7.318749999999998
1566	DIP2B	2.8140428403963075e+18	61.2874
1567	DIRC1	100.56608213345028	6.652
1568	SLC49A4	3.160755703607448e+26	88.0304
1569	DIS3	23.755670136961214	4.5702
1570	DISC1	110.10605513959858	6.78275
1571	DISP1	3357.7986348883996	11.7133
1572	DKC1	208.55729990852188	7.704299999999989
1573	MIR4453HG	314.5836760295644	8.2973
1574	DKK3	3.2447335223029063	1.6981
1575	DLEU7	844.2930335879535	9.721599999999999
1576	DLG5	2.2698547796630577	1.1825999999999999
1577	DLGAP1-AS1	22260.52503619036	14.442199999999998
1578	DLGAP4-AS1	32.23151283597028	5.010400000000001
1579	DLX2	164.15330651905958	7.3589
1580	DLX3	60.770531303772316	5.925300000000001
1581	DMKN	6.999248353845983	2.8072
1582	DMRTA2	2.0228649412107305	1.0164
1583	DMXL2	1.3809817862416822e+18	60.2604
1584	DNA2	6.030802542597562	2.5923499999999997
1585	DNAAF2	3667.801887426194	11.8407
1586	DNAAF3	2.2681247614984525	1.1814999999999998
1587	DNAH6	20.054443116545503	4.32585
1588	DNAI1	4.573504276260382	2.1933
1589	DNAJA1	1.5395697232884552e+177	588.6038000000001
1590	DNAJA4	1698.7996485578387	10.7303
1591	DNAJB1	1.1575784804833608e+21	69.9716
1592	DNAJB12	11.095478646422123	3.4719000000000015
1593	DNAJB14	6030790612.279587	32.4897
1594	DNAJB4	676.713	9.4024
1595	DNAJB6	6.631443157258605e+33	112.35294999999999
1596	DNAJC15	8.539194575671168	3.0940999999999974
1597	DNAJC16	318.4449095602787	8.3149
1598	DNAJC17	2.1215225303761303	1.085099999999997
1599	DNAJC21	14.749559873295787	3.8825999999999996
1600	DNAJC25	17.305995169802976	4.113200000000001
1601	DNAJC25-GNG10	10955983900.251917	33.351
1602	DNAJC27	123.72558042431601	6.950999999999993
1603	DNAJC28	18.41487884001668	4.2028
1604	DNAJC3	1.2168492767403826e+16	53.434000000000005
1605	DNAJC30	556877.3155692872	19.087000000000003
1606	DNAJC4	104.57904567706886	6.708449999999999
1607	DNAJC5	2417861.2053937167	21.2053
1608	DNAL4	1089346455434.6748	39.986599999999996
1609	DNASE1	85.15385862916385	6.411999999999999
1610	DNASE1L1	2.629520966132969	1.3948
1611	DNASE2	23299.31629506184	14.507999999999996
1612	DND1	38.51904420237081	5.2675
1613	DNM1L	71200.51223984928	16.1196
1614	DNM1P35	6.788533742642075	2.7631
1615	DNMT3A	624.1720735464896	9.285799999999998
1616	DNTTIP1	2.973077670074174e+30	101.22980000000001
1617	DOCK10	4.308985099531358e+41	138.30639999999994
1618	DOCK11	3.1089957149435375e+162	539.789
1619	DOCK2	407545.04491526185	18.636599999999817
1620	DOCK3	60.92236318105975	5.9289
1621	DOCK5	1721219.906400154	20.715
1622	DOCK7	7.657906258156653	2.9369499999999995
1623	DOCK8	9.415670438628169e+44	149.4
1624	DOCK9	7.145326818822082	2.8369999999999997
1625	DOK3	3247.9191391375184	11.665299999999998
1626	DOK5	606.4311286475015	9.244200000000001
1627	DOK7	5.256126508597484	2.394
1628	DOP1A	22.69967913919716	4.5046
1629	DOP1B	80911980.49460895	26.26984999999999
1630	DPEP2	8.218685318116333e+46	155.84759999999994
1631	DPEP3	1770.8177201654064	10.790200000000002
1632	DPH2	4953.731640655275	12.2743
1633	DPH5	4752.595823660163	12.214500000000015
1634	DPM1	1.2740899730803512e+51	169.76780000000002
1635	DPP10	8.627245437745087	3.1088999999999998
1636	DPP10-AS3	12.182176441848355	3.6067
1637	DPP4	2.200147123848786	1.137599999999999
1638	DPP8	8.00723e+07	26.254800000000003
1639	DPP9	2441607.723040627	21.21939999999998
1640	DPPA4	4.103912581348559	2.036999999999999
1641	DPRX	97.728	6.6107
1642	DPRXP4	1263.8854517395764	10.303650000000001
1643	DPY30	3.114412429102254e+21	71.3995
1644	DPYD	8.58830741210337e+65	219.028
1645	DPYSL4	60.51412392946776	5.9192
1646	DQX1	5.42905	2.4407
1647	DR1	4.266937455036501e+32	108.395
1648	DRAM1	194289329803697.3	47.4652
1649	DSC2	35.32946506590008	5.142799999999999
1650	DSE	3.4283157769123997	1.7774999999999999
1651	DSN1	294.3726852182853	8.2015
1652	DSTN	573.2020662743399	9.162899999999993
1653	DSTYK	80393.98812351869	16.294800000000002
1654	DTHD1	1208.2472534985334	10.2387
1655	DTWD1	645.6461973665556	9.3346
1656	DTWD2	2.5329500129449516e+99	330.21169999999995
1657	DTX2	3.100498088406895	1.6325000000000003
1658	DTYMK	4.896666700402771	2.2917999999999994
1659	DUBR	2.092604979317699	1.0652999999999997
1660	DUSP11	259588278.46904176	27.9517
1661	DUSP16	6163.781477360199	12.5896
1662	DUSP18	5463073606847.797	42.3128
1663	DUSP2	27.407522183037056	4.776499999999999
1664	DUSP21	9.70616	3.2788999999999997
1665	DUSP3	8.836676405880777e+128	428.35029999999995
1666	DUSP6	398599791695.6906	38.53614999999999
1667	DUT	3.125094898110018	1.643899999999995
1668	DVL1	11.203673960681044	3.4859
1669	DVL2	67574.90696248128	16.044199999999996
1670	DVL3	1611994862.5831356	30.586200000000005
1671	DYM	196667.63069069214	17.585399999999993
1672	DYNAP	5.834059095739597	2.5445
1673	DYNC1H1	556111912.2639791	29.05080000000001
1674	DYNC1I2	1.7556065196399935e+26	87.18209999999999
1675	DYNC1LI2	52067.66177491597	15.668099999999981
1676	DYNC2H1	638.3482991999667	9.3182
1677	DYNC2LI1	4.667014662928708	2.2224999999999997
1678	DYNLT1	9.44684713254141e+159	531.426
1679	DYNLT3	10.985281998999142	3.4574999999999996
1680	DYRK1A	213.1610449015927	7.735799999999999
1681	DYRK1B	2.2755258887511696	1.1861999999999995
1682	DYRK2	7.397645653366155e+19	66.00369999999998
1683	DYSF	1.1367176178219535e+275	913.7151000000001
1684	DYTN	10.807792676285098	3.4339999999999997
1685	DZIP1L	9.214462418794177	3.203900000000001
1686	E2F3	1.3509308389169866e+23	76.8383
1687	E2F5	27444537959.417953	34.675799999999995
1688	EAPP	6624361.619155808	22.65934999999999
1689	EBAG9	28.4903	4.832399999999999
1690	EBF3	2.845929650821001	1.5089000000000001
1691	EBI3	2.495795970926569	1.3195000000000001
1692	EBLN2	974046708946.1094	39.825199999999995
1693	ECE1	128.631	7.007099999999999
1694	ECHDC2	673973074470.8531	39.29390000000001
1695	ECHDC3	46126.23760692882	15.4933
1696	ECHS1	2.779836439684663	1.4749999999999943
1697	ECM1	5.40202	2.4334999999999987
1698	ECSCR	96.96552504159817	6.599399999999999
1699	ECSIT	4.2292445952911315	2.080400000000001
1700	ECT2L	1521.8389742004902	10.5716
1701	EDAR	57.69202507921298	5.850299999999997
1702	EDC3	1813.5489868623656	10.8246
1703	EDC4	2.5788001991270413	1.3666999999999803
1704	EDEM2	219965191.35915005	27.712699999999984
1705	EDEM3	55.750003867375305	5.8008999999999995
1706	EED	1092586230.163173	30.025100000000002
1707	EFCAB13	2.6037663617248286	1.3805999999999998
1708	EFCAB14	15160518033.698538	33.81959999999998
1709	EFCAB7	707.2125174496543	9.466
1710	EFEMP1	8.824411082479125	3.1415000000000006
1711	EFEMP2	3.6077515751456697	1.8510999999999997
1712	EFHC2	119298445.21560559	26.830000000000002
1713	EFHD1	9.314639924076511	3.2195
1714	EFHD2	1.4620391928821332e+232	771.2353000000003
1715	EFNA1	1803.6453817005238	10.816699999999999
1716	EFR3A	3.3208244014750505e+27	91.42359999999996
1717	EFR3B	11.478004977198012	3.5208000000000004
1718	EGLN1	3.2606294152058624e+16	54.855999999999995
1719	EGLN2	9.956068831832977e+40	136.19269999999995
1720	EGR2	281.61883185264463	8.137599999999999
1721	EGR4	4.7515558927066905	2.2483999999999997
1722	EHBP1	134.82086720793743	7.0748999999999995
1723	EHBP1L1	5.885225225760043e+25	85.60529999999994
1724	EHF	3.856253784196919	1.9472000000000005
1725	EHHADH	24.566152187265427	4.6186
1726	EHMT2	79.12984356544605	6.306149999999999
1727	EI24	61744860330.70668	35.8456
1728	EID2	179710566.8680742	27.4211
1729	EID3	4833094307.0473175	32.1703
1730	EIF1	17.236560345927828	4.107400000000325
1731	EIF1AD	2.5197838797474357	1.3333
1732	EIF1AX	4693.342400568248	12.196399999999997
1733	EIF1B	1.0312691991909169e+74	245.86709999999994
1734	EIF2AK3	314194.8482794275	18.261300000000002
1735	EIF2B3	3895561.8770733196	21.8934
1736	EIF2B4	2944754055.807592	31.45550000000003
1737	EIF2S3	4.1091826123851105e+48	161.491
1738	EIF3CL	1624895733.4179816	30.5977
1739	EIF3J	1434185.2951443084	20.451800000000006
1740	EIF4A1	1.9091279888619003e+44	147.0977499999999
1741	EIF4E	12.904479082889793	3.6898
1742	EIF4E2	1.2550470397212402e+27	90.01979999999998
1743	EIF4E3	8.999190639910221e+50	169.26619999999997
1744	EIF4EBP1	5.058466181570663	2.3387
1745	EIF4ENIF1	107272125.3690614	26.676700000000004
1746	EIF4G3	1.787660614928862e+33	110.46170000000001
1747	EIF5	61957.87312337676	15.919
1748	EIF5B	221.95140022531479	7.7941
1749	ELAC1	206.01420404598784	7.6866
1750	ELANE	2.8522491307209035	1.5121000000000002
1751	ELAVL1	2.627152594795598	1.3934999999999995
1752	ELF2	1765444.4542841115	20.751600000000003
1753	ELF3	6.405450322721139	2.6793
1754	ELL	3.8832543269800255e+19	65.0739
1755	ELL2	1440477519.9468436	30.423899999999996
1756	ELMO1	31958.232510687816	14.9639
1757	ELMO2	12373068.544414751	23.560699999999997
1758	ELMOD1	144709.4889099269	17.1428
1759	ELMOD2	130.2464282707182	7.025100000000002
1760	ELMOD3	12.847805033453477	3.683449999999997
1761	MIDEAS	33710624.075573005	25.0067
1762	ELOVL4	119877.38559344283	16.8712
1763	ELOVL5	5.145374923385901e+40	135.24040000000002
1764	ELP2	845.5814982822711	9.723800000000011
1765	ELP4	67.51798762415315	6.077199999999998
1766	EMBP1	12.122371031180963	3.5996000000000006
1767	EMC1	87.32967100205828	6.4483999999999995
1768	EMC2	1766668.5913345919	20.7526
1769	EMC7	2.9333680895104992e+62	207.51210000000003
1770	EMC8	2.2913534229757344	1.1961999999999975
1771	EME1	73.84354966513644	6.2064
1772	EMG1	4043146772671798.5	51.84440000000001
1773	EMILIN2	3.463347526515166e+51	171.21050000000002
1774	EML2	7952.54	12.9572
1775	EMP1	141.45506253075516	7.1442000000000005
1776	EMX2	25.00769182820059	4.644299999999999
1777	EMX2OS	117.49047569716869	6.8764
1778	EN2	24.853894007454166	4.6354
1779	ENDOU	462.3046296566541	8.8527
1780	ENDOV	47.52451504087074	5.5706
1781	ENG	2.499431519528481	1.3216
1782	ENHO	222.34405185151653	7.79665
1783	ENKD1	3.3649848278937804	1.7506000000000057
1784	ENKUR	52.452876979109796	5.71295
1785	ENO1-AS1	2.27269	1.1844000000000001
1786	ENO3	6416.852028628139	12.647650000000002
1787	ENOSF1	3272395554.057458	31.60770000000001
1788	ENOX1	3.4819608936820816	1.7998999999999996
1789	ENPEP	14.16491461326752	3.8242499999999997
1790	ENPP2	14.820271785286002	3.889499999999998
1791	ENPP3	2.4869887819311245	1.3144
1792	ENPP5	3.702500678770649	1.8885
1793	ENSA	3.393085132727968e+25	84.81080000000001
1794	ENTPD1	1.951730448596789e+23	77.3691
1795	ENTPD6	25.702735390509208	4.68385
1796	ENTPD7	4.447208362391032	2.1529
1797	ENY2	1.2590089894277244e+36	119.92169999999999
1798	EP300	1.9072712111801584e+21	70.692
1799	EP400	245.4014562542056	7.939000000000021
1800	EPB41L3	8376986.976972406	22.997999999999998
1801	EPB41L5	21744542.20801491	24.3742
1802	EPCAM	29.832231653853537	4.8988
1803	EPDR1	3488.0378981514195	11.7682
1804	EPG5	857.0882804760287	9.7433
1805	EPHB1	100.28763992951565	6.648000000000001
1806	EPHB3	4.235698790846288	2.0826000000000002
1807	EPHB4	177295.94319986476	17.4358
1808	EPHB6	17.47111768436278	4.126899999999999
1809	EPM2A	6.39591	2.67715
1810	EPM2AIP1	47285679.737447366	25.49490000000001
1811	EPN2	4.856106291638502	2.2798
1812	EPPIN	3.011954549802241	1.5907
1813	EPPK1	6.445981286155386	2.6884000000000006
1814	EPS15	5151638.750853007	22.296599999999998
1815	EPS8	3.83068	1.9376000000000002
1816	EPS8L3	2.7679156909132243	1.4687999999999994
1817	SELENOI	1125.5387411432594	10.136400000000002
1818	EPX	15.306791478635553	3.9361
1819	EPYC	2.5713036664761506	1.3625
1820	ERAP1	138.77943614640625	7.116650000000002
1821	ERC1	483.34181474217246	8.9169
1822	ERCC3	74534240.19473064	26.15140000000001
1823	ERCC4	67.48055808057836	6.0764
1824	ERCC6L	4.817217286754963	2.2682
1825	ERCC6L2	2.840116284451409	1.5059500000000021
1826	ERG	3.859462660271602	1.9484
1827	ERGIC1	59422254.22195706	25.8245
1828	ERGIC2	535612992252.50665	38.962399999999995
1829	ERI2	2.056726557767343	1.0403499999999999
1830	ERICH1	1.0111043609846773e+22	73.09835000000001
1831	ERLIN1	21942126.28517303	24.3872
1832	ERLIN2	782.1491853974753	9.611300000000002
1833	ERMAP	85125.27893231765	16.377299999999998
1834	ERP27	3.2018595103519854e+21	71.4394
1835	ERP29	3.7848139591375514e+17	58.39299999999997
1836	ERP44	58051.7	15.825050000000005
1837	ESCO1	30.959279679567143	4.952299999999994
1838	ESD	2.100371862347263e+34	114.01619999999997
1839	ESM1	2.846521506789424	1.5091999999999999
1840	ESPL1	28.34652537459547	4.825100000000001
1841	ESRP1	45.18274447579305	5.497699999999999
1842	ESRRA	686.588	9.423299999999998
1843	ESYT2	9.15357e+13	46.379399999999805
1844	ETAA1	14.848033855432208	3.8921999999999994
1845	ETNK1	10.96740268419711	3.4551500000000006
1846	ETS2	3.925949017498933e+27	91.6651
1847	ETV3	197172.66059574534	17.5891
1848	ETV6	6.778500655017867e+19	65.8776
1849	ETV7	58.153737074098295	5.8618
1850	EVI2A	1.8119239286477686e+17	57.330299999999994
1851	EVI2B	1.5166454259415293e+86	286.287
1852	EVI5	11268684072.028141	33.39160000000001
1853	EVI5L	18127.59608030412	14.145899999999997
1854	EVL	5.049331646267441e+164	547.1323000000002
1855	EVPL	2.340472802033615	1.2268000000000001
1856	EWSR1	3.617325318918213e+49	164.62939999999998
1857	EXD2	134.92370218121417	7.075999999999997
1858	EXD3	7.19054	2.8461
1859	EXOC1	1.1500705677413395e+17	56.67450000000001
1860	EXOC2	1877589.1767591399	20.840450000000004
1861	EXOC4	2298.138450670716	11.166249999999998
1862	EXOC5	73.53198367628038	6.200299999999999
1863	EXOC6B	7.516181993712093	2.9099999999999997
1864	EXOSC2	1156.8611477198024	10.175999999999995
1865	EXOSC3	1.1078264678693678e+22	73.23015000000001
1866	EXOSC7	348.3273633244142	8.444299999999998
1867	EXOSC9	196.05980731379466	7.61515
1868	EXPH5	6.904801785620127	2.7876
1869	EXT1	827901.7255268078	19.659099999999995
1870	EXTL1	34.988283897220974	5.1288
1871	EXTL2	1734.3748184566023	10.7602
1872	EXTL3	722681.2808432915	19.463000000000008
1873	EYA2	4.24599	2.0861
1874	EYA3	28.87902239080639	4.851949999999999
1875	F12	136410.9564600958	17.0576
1876	F13A1	2.837793345511223e+26	87.87490000000003
1877	F2	143.84786515645538	7.1684
1878	F2RL1	4.722806056641622e+18	62.034349999999996
1879	F5	4.3077365530002216e+63	211.388
1880	F9	3.920125929526534	1.9708999999999999
1881	FABP1	6.156455598838409	2.6220999999999997
1882	FABP4	2.73815	1.4531999999999998
1883	FADD	47760016.52540175	25.509299999999996
1884	FAF2	266027472.7242782	27.987000000000023
1885	FAHD1	14792.722760068658	13.852599999999999
1886	FAHD2CP	23.70714454750346	4.5672500000000005
1887	RFLNA	72.42420309155158	6.178399999999999
1888	RFLNB	68613.26979910902	16.066199999999995
1889	FAM102B	40.896344805641675	5.353899999999996
1890	RAMAC	251264.96530580227	17.938849999999995
1891	OTULINL	5395090446.130992	32.32899999999999
1892	FAM106C	57.03991789455119	5.8339
1893	FAM107B	1.8897541945825356e+57	190.268
1894	PHETA2	9.68868	3.2763
1895	FAM111A	1361296.5947642506	20.376549999999952
1896	FAM111B	2.3112927433205486	1.2086999999999999
1897	FAM114A2	2.5452370013231573	1.3478000000000012
1898	FAM117B	1669286.3202677967	20.670799999999986
1899	FAM118B	16004.611094946296	13.966200000000004
1900	FAM120A	2.972076931420845e+90	300.54499999999985
1901	FAM120AOS	184923072.8349065	27.462350000000015
1902	FAM120B	5.5058534007406395e+19	65.57760000000002
1903	PABIR1	53292.68867346197	15.7017
1904	PABIR2	18038799.58485493	24.104600000000005
1905	PABIR3	2.1297734867908393	1.0907
1906	FAM124B	36.051815311912954	5.172000000000001
1907	FAM126B	2.4771536512330252e+70	233.84364999999997
1908	NIBAN1	inf	2046.09
1909	NIBAN2	4.327398556129698	2.1134999999999984
1910	FAM131A	213355.53311593193	17.7029
1911	FAM131B	69.74413518165304	6.1240000000000006
1912	FAM131C	5.387813826579091	2.4297
1913	FAM133B	19703265683284.496	44.1635
1914	FAM133CP	3545112.5497461595	21.75739999999999
1915	RETREG1	3421543160.228862	31.671999999999997
1916	FAM135A	4.047833643901189	2.01715
1917	FAM136A	242.12361733349044	7.919600000000003
1918	FAM13A-AS1	66099289598478.555	45.9097
1919	FAM13B	1.509867957368216e+17	57.067200000000014
1920	FAM149A	3.112017126515774	1.63785
1921	FAM149B1	9906884.487609113	23.24000000000001
1922	FAM153A	11.819523747223606	3.5631
1923	FAM156A	109283473.22447217	26.7035
1924	FAM156B	724788.2291157584	19.46720000000002
1925	FAM157A	2.041458160553869	1.0296000000000003
1926	FHIP2A	1.800114386435531e+36	120.438
1927	FHIP2B	849.4881427341702	9.730449999999998
1928	FAM161A	2.8610604896472682	1.5165499999999998
1929	FAM162A	4895.362569408284	12.257200000000001
1930	FAM166B	106.92830579266091	6.740500000000001
1931	FAM167A	7.281824648089493	2.8642999999999996
1932	FAM167A-AS1	2.04415	1.0315000000000003
1933	FAM167B	260.619	8.0258
1934	FAM168A	2384.134645713802	11.219249999999995
1935	FAM168B	16300354.446545318	23.958400000000005
1936	FAM169A	2.032422019977211	1.0231999999999997
1937	FAM170B	6.962657715718588e+20	69.23819999999999
1938	ATPSCKMT	11.91040032601848	3.5741499999999995
1939	FAM174A	6298.750716641431	12.620849999999997
1940	FAM174B	2.512981412098659	1.3293999999999997
1941	ABRAXAS1	1.4616275400965575e+24	80.27384999999981
1942	ABRAXAS2	6797.554038748623	12.730799999999988
1943	FAM177A1	310.4032816798052	8.278000000000002
1944	FAM177B	6.368704790230243	2.671000000000001
1945	TOGARAM1	2008.4961769972736	10.971899999999998
1946	FAM182B	5.466623435766228	2.4506500000000004
1947	LINC02209	3.062903682525503	1.6149000000000004
1948	FAM184A	201553.03751549433	17.6208
1949	MINDY3	1620603.802417995	20.628100000000003
1950	FAM189B	12.484793032697208	3.6420999999999992
1951	PSME3IP1	11393439.46897652	23.441700000000004
1952	FAM193A	169.9303812870691	7.408799999999999
1953	GASK1B	1049689661587.3081	39.93310000000001
1954	TAFA1	94.21598839775424	6.5579
1955	TAFA2	2.5930499551453186	1.37465
1956	TAFA3	6.528719233803543	2.7068000000000003
1957	FAM200B	117802915.18029393	26.811799999999998
1958	FAM205C	2.087389749214319	1.0617
1959	ABITRAM	59411.310848647285	15.858449999999998
1960	TASOR	21808.45580509066	14.412599999999998
1961	FAM209B	121.28858766735469	6.9223
1962	FAM20A	4.365358081297854	2.1261
1963	INKA2	1504895032357.7822	40.452799999999996
1964	PRXL2A	2.198775819103845e+121	403.09000000000015
1965	FAM214A	3.738534557302895e+33	111.526
1966	FAM215A	63.80510710184009	5.9956
1967	FAM216A	173456660.70253268	27.369999999999997
1968	FAM217B	8.150691076038103e+17	59.49970000000002
1969	FAM219A	46.70483487338036	5.545500000000002
1970	FAM219B	103830136.27888654	26.6297
1971	WASHC2C	5.218011052518889	2.3834999999999997
1972	FAM220A	864.8163569931032	9.756250000000001
1973	FAM221A	11.03641724087058	3.4641999999999995
1974	FAM222A	7.776925939983068	2.9592
1975	FAM222B	304.3526252758023	8.249600000000001
1976	FAM223A	239.70230966542667	7.9051
1977	FAM24B	22.561639443590277	4.495800000000003
1978	CALHM4	74.30564956539057	6.215400000000001
1979	CALHM6	238949652843738.56	47.7637
1980	SHLD2	204324.12064499527	17.640500000000003
1981	FAM3B	49.728465202179144	5.635999999999999
1982	FAM43A	2211.6386901124433	11.110900000000008
1983	DENND10	4.750138349030705e+26	88.61810000000003
1984	TENT5D	2750.9229180577036	11.4257
1985	FAM47B	2.855315171556569	1.51365
1986	CYRIA	94206006713.40314	36.455099999999995
1987	CYRIB	8.537295160273857e+31	106.074
1988	FAM53A	261.55127634129224	8.03095
1989	FAM53C	7.058114704050006e+54	182.203
1990	TLCD3B	3.5850667982776208	1.8420000000000005
1991	SINHCAF	218.83504733989832	7.773700000000005
1992	MINDY1	1.365576377701457e+21	70.21000000000004
1993	RIPOR1	4497623389159.947	42.03229999999999
1994	RIPOR2	8.512755776273801e+145	484.76919999999996
1995	RIPOR3	86.42039979648145	6.433300000000001
1996	FAM71A	5.953755597672264	2.5738
1997	FAM76A	33.31269112589156	5.058
1998	FAM76B	9351819898.100195	33.122600000000006
[truncated: 5,588 more rows]

## Sheet: Fluzone-TIV-All-7.0-0.0
	gene_name	average_gene_expression	average_log_gene_expression
0	A1BG	68.17873846867755	6.0912500000000005
1	A2M	2.3039349757674454	1.2041
2	A4GALT	8.371580384299534	3.0654999999999997
3	AADACL2	69.15204447192428	6.1117
4	AADACL4	2.922696451547414	1.5473000000000001
5	AAGAB	11568764244434.512	43.3953
6	AARS2	2887320.8429369694	21.4613
7	AASDH	4.948872932592472	2.3070999999999984
8	AATBC	2165.3732327890566	11.0804
9	AATK	10.332374963255573	3.3690999999999995
10	ABCA1	1.6593570090462386e+81	269.807
11	ABCA11P	208.94797981463094	7.707000000000001
12	ABCA2	1154.8181723977364	10.1735
13	ABCA6	3.225784361785849	1.68965
14	ABCA7	8187353267.532339	32.9308
15	ABCB1	200348.19686503668	17.612150000000003
16	ABCB10	11372384374135.262	43.370599999999996
17	ABCB11	3.0514606789564067	1.6095000000000002
18	ABCB4	127.33630534418228	6.992500000000003
19	ABCB6	1370.3227370786228	10.420299999999997
20	ABCB7	36085888237259.87	45.036500000000004
21	ABCC10	44440.88726322361	15.439600000000002
22	ABCC2	2.1854039922902997	1.1279
23	ABCC3	2049.704187164203	11.001199999999997
24	ABCC5	353001726.81673014	28.3951
25	ABCC6	2.8310750604415222	1.50135
26	ABCC6P1	3.789217624742841	1.921899999999999
27	ABCC9	20.161065761437463	4.3335
28	ABCD3	197722251.6344283	27.5589
29	ABCD4	2.4044384568866985	1.2656999999999998
30	ABCF3	430.0617462937346	8.7484
31	ABCG1	19.029951768674955	4.2501999999999995
32	ABCG4	5.901983960329819	2.5611999999999995
33	ABCG8	7.584215721029163	2.923
34	ABHD12	11.589127094629035	3.534700000000001
35	ABHD12B	60.55608366430952	5.9202
36	ABHD15	7500.130588658935	12.872700000000002
37	ABHD17A	5.900961313052562	2.56095
38	ABHD17B	3503.7885570895387	11.7747
39	ABHD17C	45820.322740196236	15.483699999999999
40	ABHD2	48988.31333118216	15.5801
41	ABHD3	1.3851200012114562e+53	176.532
42	ABHD4	504.0419500122319	8.9774
43	ABHD5	8.075581775204313e+19	66.1302
44	ABHD8	2.8215736344388946	1.4965000000000046
45	ABI3BP	6.031011557908447	2.5924
46	ABL1	7.329932942495228	2.8737999999999992
47	ABLIM1	35305.369612697395	15.10759999999999
48	ABLIM2	14.89958249483886	3.8972
49	ABR	162.7597320269819	7.346600000000002
50	ABRA	2.146818164350514	1.1022000000000003
51	ABT1	18.945719173233435	4.2438
52	ABTB1	1.4457638765720803e+127	422.417
53	ACAA1	116117945890.54762	36.7568
54	ACAA2	10463.660375861498	13.353099999999998
55	ACACA	103.1071092542402	6.688000000000002
56	ACAD10	12527678126.993769	33.54440000000001
57	ACAD11	57.96459257328912	5.857100000000003
58	ACAD8	116.51727045128327	6.864400000000003
59	ACAD9	6.549569127158616	2.7113999999999976
60	ACADL	12088.101005030312	13.5613
61	ACADSB	33.84920393947494	5.081049999999999
62	ACAP1	28762.47093240838	14.81189999999998
63	ACAP2	1.780321879993542e+20	67.2707
64	ACBD4	7.226013749994084	2.8531999999999997
65	ACCS	3.077907766318715	1.6219500000000053
66	ACE	12.187243920280086	3.6073000000000004
67	ACER1	40.536510565248015	5.34115
68	ACER2	255.67193588220542	7.998149999999999
69	ACER3	5.13727682995618e+23	78.76535000000001
70	ACIN1	2692.8161146412276	11.394900000000007
71	ACO1	5864.530910991372	12.517799999999994
72	ACOT11	3.2769416860257823	1.71235
73	ACOT12	20.260529869098733	4.3406
74	ACOT13	29.75375816362139	4.895
75	ACOT2	112.22886723906052	6.8103
76	ACOT7	4.514918670659369	2.1747
77	ACOT8	3.2391156964522407	1.6955999999999989
78	ACOX2	76.53246699367195	6.258
79	ACP3	1213379.9947596316	20.2106
80	ACP4	2.7650393270441955	1.4672999999999998
81	GCNA	95176363.68154863	26.5041
82	ACSF3	2.0190826950937724	1.0137
83	ACSL1	2.040926622615449e+81	270.10540000000015
84	ACSL4	3.8415805385359425	1.9417
85	ACSL5	4.331900182103698	2.1149999999999998
86	ACSM3	111.26067861722463	6.7978
87	ACSS1	10167991761046.162	43.20910000000001
88	ACSS2	5719532168.586876	32.413250000000005
89	ACSS3	6.332608980104914	2.6628000000000007
90	ACTG1P4	3.4836507615768317	1.8006000000000002
91	ACTL6A	5.9118103959634425	2.563600000000008
92	ACTL6B	2.9131904079265087	1.5426000000000002
93	ACTL9	9.919724133703058	3.3103
94	ACTN1	3.734348857624789e+119	397.2103000000001
95	ACTN2	5.495687611019685	2.4583
96	ACTN3	94.75301862315732	6.5661
97	ACTN4	7.140147203396549e+23	79.24029999999999
98	ACTR10	1.7791922228388144e+17	57.304
99	ACTR1B	28.4943	4.832599999999985
100	ACTR3B	5.086417904599965	2.3466499999999995
101	ACTR5	6389.56	12.6415
102	ACVR1	20053.966542067577	14.291600000000003
103	ACVR2A	663.0160570496273	9.3729
104	ACYP1	10099156254858.367	43.199299999999994
105	ADAM10	148206.58251278856	17.1773
106	ADAM17	64.2667	6.006
107	ADAM19	68.91518495005572	6.106750000000005
108	ADAM2	10022.11932850032	13.290899999999999
109	ADAM21	11.279255976511275	3.4956000000000005
110	ADAM30	11.259727440387872	3.4930999999999996
111	ADAM33	5.016739408063443	2.3267500000000005
112	ADAM5	18.04465931311408	4.1735
113	ADAM8	1.9818334557027597e+45	150.47360000000003
114	ADAM9	7.1275190988308195	2.8334
115	ADAMTS10	4.887849959612229	2.2892
116	ADAMTS15	4.561157536871001	2.189399999999999
117	ADAMTS18	66.59998743501191	6.05745
118	ADAMTS20	17.694756455104688	4.14525
119	ADAMTS5	145.55292281944944	7.1854000000000005
120	ADAMTS6	131.4527032283268	7.038399999999999
121	ADAMTS8	22.8291	4.5128
122	ADAMTSL5	346.28113906223587	8.4358
123	ADAP1	1.5943786449652e+18	60.46770000000001
124	ADARB1	38372.89523660469	15.227799999999995
125	ADAT2	1013.5137878248947	9.985149999999999
126	ADAT3	766.3183275962824	9.581800000000001
127	ADCK2	69452135333.76448	36.01530000000001
128	ADCY4	26164.08162631968	14.675299999999996
129	ADCY7	1.2685295732613645e+30	100.001
130	ADD2	24.095636398417927	4.5907
131	ADD3	3.1299343438419064e+38	127.87939999999998
132	ADH1C	3.2328352780246883	1.6928
133	ADH5	3.962469965397554	1.9864000000000015
134	ADH6	12.549865522372471	3.6495999999999995
135	ADHFE1	138922014.93143654	27.049699999999998
136	ADIPOQ	21.270764772379867	4.4108
137	ADIRF	5.153312210499131	2.3655
138	ADK	2869.731409797669	11.4867
139	ADM	6.694029317700964e+307	1022.57
140	ADNP	17140430.393958807	24.030900000000003
141	ADNP2	24.824624664461677	4.6337
142	ADORA2B	1194.3417546633902	10.222
143	ADRA2A	3.817160900128738	1.9324999999999992
144	ADRB1	13.074646176873742	3.7086999999999994
145	ADRB2	5.998001622552201e+22	75.6669
146	ADRB3	7.45599	2.8984
147	ADRM1	795636.5352514589	19.60174999999998
148	ADSL	62.86564852221044	5.974199999999996
149	ADSS1	351.4072144012573	8.457
150	ADTRP	106411.90219034087	16.699299999999994
151	AEBP1	4004.204663604103	11.967300000000002
152	AEBP2	396153.49371977185	18.5957
153	AEN	2613.6495578608756	11.351849999999999
154	TLE5	2.6071934411018523e+25	84.4307
155	AFAP1L2	85.27198880588938	6.414
156	AFF1	12785.31424522113	13.642200000000003
157	AFF2	9.905982003592198	3.3083
158	AFF4	859138638243.6912	39.64410000000001
159	AFG3L1P	3.0824980885147384	1.6240999999999999
160	AGA	4871151525427.042	42.1474
161	AGAP6	5629389907014818.0	52.3219
162	AGBL2	391.42714544270666	8.6126
163	AGBL5	2.9696646014509667	1.5703000000000005
164	AGFG1	4.292743584949981	2.101899999999997
165	AGFG2	7.025252113958892	2.81255
166	AGGF1	10348727.16855324	23.30295000000001
167	AGK	82602.62449471702	16.3339
168	AGO1	4.127590936377563	2.0453000000000117
169	AGO4	154284267466.7966	37.166799999999995
170	AGPAT4	57749924128.51713	35.7491
171	AGPAT4-IT1	58.485212814681674	5.870000000000001
172	AGR2	14.584863712523202	3.8663999999999996
173	AGRP	4.333551951355205	2.1155500000000003
174	AGTPBP1	4.893688890239766e+17	58.7637
175	AGTR2	22.254111547359795	4.475999999999999
176	AGTRAP	5294.394563470995	12.370249999999999
177	AHCTF1	115.95329444953401	6.857399999999998
178	AHCYL2	18768.16524050031	14.195999999999998
179	AHDC1	128.36428102092748	7.0041
180	AHR	1.5852752925015364e+175	582.002
181	AHRR	2.1272653457863693	1.089
182	AHSA2P	2.934275432791142e+39	131.10819999999998
183	AICDA	136.6744727662055	7.0946
184	AIF1	2.437436071026865e+270	898.206
185	AIFM1	11.760683474400217	3.5558999999999994
186	AIG1	7221.585998425169	12.8181
187	CRYBG2	3.55192	1.8286000000000002
188	AIRE	1.162967683484886e+158	525.0824499999999
189	AK1	64.62856260153174	6.014100000000003
190	AK5	30.499210657207776	4.9307
191	AKAP10	155747248002675.25	47.14619999999999
192	AKAP11	5.1576804315622336e+17	58.83949999999999
193	AKAP13	19730599151134.93	44.16549999999995
194	AKAP17A	2.2754996397209313e+70	233.72115000000008
195	AKAP3	3.5200599510900257	1.8156
196	AKAP8	4192115821185156.5	51.89660000000001
197	AKAP8L	1218014.603500641	20.21609999999999
198	AKAP9	9.655158882879569	3.2712999999999997
199	AKIRIN1	3496382109315.266	41.669
200	AKIRIN2	4.4965057057833996e+39	131.724
201	AKNA	2.9679115754313054e+41	137.7684999999999
202	AKR1C2	6.415447936360306	2.68155
203	AKR1C3	1.3190968395454894e+16	53.5504
204	AKR1D1	inf	1258.19
205	AKT1	1.4220163987328293e+20	66.94650000000001
206	AKT1S1	212.95429246653455	7.734400000000001
207	AKTIP	1.7083023559868086e+28	93.7866
208	ALAD	6.023909099604482	2.5907
209	ALCAM	112.40792951780581	6.812600000000003
210	ALDH18A1	52696360.899098225	25.651200000000003
211	ALDH2	3.837632809619108e+35	118.20770000000002
212	ALDH3B1	7.189044330643347	2.8458000000000006
213	ALDH3B2	2.0063871312606403	1.0046
214	ALDH9A1	2.565952194101726e+18	61.154199999999946
215	ALG1	1634.6884636099435	10.6748
216	ALG10	7.520351005786867	2.9108
217	ALG10B	45.248560778657165	5.4998
218	ALG13	162007.3790091293	17.3057
219	ALG1L	356.73278489353845	8.4787
220	ALG6	6.502979895636785e+32	109.00280000000001
221	ALG9	874137.0728822732	19.737500000000004
222	ALKBH3	9783.262929125212	13.256100000000004
223	ALKBH6	126274.16707626652	16.946200000000005
224	ALKBH8	6.9062377480819634	2.7879000000000005
225	ALMS1	2.513329809443283	1.3295999999999992
226	ALOX12P2	48.999665653526286	5.614699999999999
227	ALOX5	31.637199628935132	4.98355
228	ALOX5AP	1.8858262212122094e+203	675.2665999999999
229	ALPK1	1.2059925360362518e+74	246.093
230	ALPP	inf	1524.7199999999998
231	ALPG	24.328913709480194	4.6046
232	ALS2	4598717.038559283	22.132800000000003
233	ALX4	82.85403193085916	6.3725
234	AMBRA1	8.803028874929103	3.138000000000001
235	AMD1	1.8156447005438403e+22	73.94290000000001
236	AMIGO1	2.3803933623306093	1.2511999999999999
237	AMIGO2	2.405271916174456	1.2662
238	AMOTL1	2.818836890396905	1.4950999999999999
239	AMOTL2	414439	18.6608
240	AMT	526624718.96947885	28.972199999999987
241	AMY1A	72.73107524874332	6.1845
242	AMY1B	68.49847669930398	6.098000000000001
243	AMY2A	7.579748606032634	2.9221500000000002
244	AMZ2	606.4311286475038	9.244200000000006
245	ANAPC1	160450161.40501598	27.25755000000001
246	ANAPC10	3.5704353610353645	1.8361000000000018
247	ANAPC13	1.753007774365984e+38	127.04309999999998
248	ANAPC2	872.7048471935041	9.76935
249	ANAPC4	8.807650081905167e+30	102.79659999999998
250	ANAPC5	5.2078524850864825e+36	121.97
251	ANAPC7	2241.890345543244	11.1305
252	ANGEL1	3.489934597214881	1.803200000000004
253	ANGPT1	6.601299250991633	2.7227500000000013
254	ANGPTL6	32.735860563035914	5.032799999999999
255	ANGPTL7	2.640479608457115	1.4008000000000003
256	ANKAR	100.16259258357893	6.6462
257	ANKDD1A	5248959.371393703	22.3236
258	ANKH	2.669278800903393	1.4164500000000002
259	ANKHD1	39.53613672925807	5.3051
260	ANKIB1	938892.2018773241	19.840599999999995
261	ANKLE2	47840576225211.25	45.443299999999994
262	ANKMY1	29.23652621047838	4.8697
263	ANKMY2	58.29094963126913	5.8652000000000015
264	ANKRA2	1.7197519384514368e+16	53.93305000000001
265	ANKRD10	2025.4124367481602	10.984000000000009
266	ANKRD11	1950863532218.6404	40.82724999999999
267	ANKRD12	2.2305088444443482e+33	110.781
268	ANKRD13A	2.179597064164028e+69	230.33709999999996
269	ANKRD13D	119.10993965003436	6.8961500000000004
270	ANKRD2	2.0546604556117933	1.0389000000000002
271	ANKRD20A1	700.9413868464018	9.45315
272	ANKRD20A3P	8.677322805928782	3.11725
273	ANKRD23	12.383523845573013	3.63035
274	ANKRD26	6.394803373464555	2.6769
275	ANKRD27	250.4016051176618	7.968100000000003
276	ANKRD28	142336.8807660122	17.118949999999998
277	ANKRD36B	68939.82423274238	16.073050000000002
278	ANKRD39	4933.514384550014	12.2684
279	ANKRD42	9.288206195673817	3.2154000000000003
280	ANKRD44	7068710934.491672	32.7188
281	ANKRD46	38.9783	5.2845999999999975
282	ANKRD49	25691.437599153818	14.649000000000001
283	ANKRD50	1501632.1363746524	20.5181
284	ANKRD52	2.3560987379176757	1.2363999999999997
285	ANKS1A	516221760153.1965	38.9092
286	ANKS1B	2.0033298754112643	1.0024000000000002
287	ANKUB1	2538.7453909551755	11.3099
288	ANKZF1	16770.057324801048	14.0336
289	ANP32A	320333624.34181887	28.255
290	ANP32AP1	2193.6231709981867	11.099100000000007
291	ANP32C	100.21120356877665	6.6469000000000005
292	ANPEP	5.04068574684058e+42	141.855
293	ANTXR2	4.112502850837904e+35	118.30749999999998
294	ANXA1	2.9056826971055745e+72	240.71769999999992
295	ANXA10	2.259024629330087	1.1756999999999997
296	ANXA11	2.230653141472225e+19	64.2741
297	ANXA2P2	1.534964549690166e+281	934.0800000000017
298	ANXA2P3	27.813241720481777	4.797700000000001
299	ANXA3	4.2877505567892865e+74	247.92289999999997
300	ANXA6	15901946.10722473	23.922699999999992
301	ANXA7	3.5932766147194215	1.8452999999999946
302	ANXA8	4.6573199620382555	2.2195
303	AOAH	8950563895835664.0	52.99090000000001
304	AP1AR	44.38806765196924	5.4721
305	AP1G1	26900240126.293423	34.6469
306	AP1M1	132088665228300.8	46.90850000000006
307	AP1S1	27.060188800433508	4.758099999999999
308	AP2A2	4.401514437464565	2.1380000000000052
309	AP3B1	8.86297e+11	39.68900000000002
310	AP3M1	1.8694813802605602e+20	67.34120000000001
311	AP3M2	454241.50229876547	18.793099999999995
312	AP3S1	22177.359748005816	14.436800000000005
313	AP3S2	28.838015835331486	4.8499
314	AP4B1	6.825574503957594e+16	55.92180000000002
315	AP4E1	263145.28144443774	18.005499999999998
316	AP5M1	4.213006086053309	2.074849999999998
317	AP5S1	76215.66857532768	16.2178
318	AP5Z1	168.0212622302407	7.392499999999998
319	APAF1	5.268542173295183e+23	78.8017
320	APBB1IP	3.124418469687512e+214	712.536
321	APBB3	8.049177880185805e+27	92.70089999999999
322	APC2	85.27198880588942	6.414000000000001
323	APEX2	3.5761320263193013	1.838399999999993
324	APH1B	1.809954985995062e+23	77.2603
325	APLF	284.82855929301627	8.15395
326	APMAP	1.8302533501008287e+91	303.168
327	APOA1	5.96946	2.5776000000000003
328	APOBEC3D	1701764.5333948631	20.6986
329	APOBEC3H	4.447208362391033	2.1529000000000003
330	APOBR	1922093578804529.5	50.77160000000001
331	APOC3	16.441841659465954	4.039300000000001
332	APOL4	16.054435128939634	4.0049
333	COA8	6.828851130801698e+75	251.916
334	APPBP2	166271506176.60678	37.274750000000004
335	APPL1	113631.24032499733	16.794000000000004
336	AQP12A	29.587174001936503	4.886900000000001
337	AQP3	1850.7572952200026	10.8539
338	AQP7P1	4.438893206881995	2.1502000000000017
339	AQR	326079838.2330497	28.280649999999994
340	ARAP1	996.6892791380349	9.960999999999999
341	ARAP2	14200.951728677703	13.793700000000001
342	ARAP3	3.3405369624403e+63	211.022
343	ARCN1	4.505514681607055e+43	145.01459999999997
344	AREG	2.978818040443748	1.5747399999999998
345	ARF1	4.505227626478261	2.171599999999998
346	ARF4	3418417426333489.0	51.602250000000026
347	ARF5	3557251213648.8228	41.693899999999985
348	ARFGEF1	121401896261.6782	36.821
349	ARFIP1	13.254404973325197	3.728399999999999
350	ARG2	4.56053	2.1891999999999996
351	ARGLU1	2.591048909737275e+166	552.8136000000002
352	ARHGAP12	4629419.919417809	22.142400000000002
353	ARHGAP15	411523620.6520739	28.6164
354	ARHGAP17	91.91318967039643	6.522199999999998
355	ARHGAP19	4.028078836986818e+43	144.853
356	ARHGAP22	3.984779792532217	1.9945
357	ARHGAP24	2726.245938055872	11.412700000000001
358	ARHGAP26	150478.72452363817	17.1992
359	ARHGAP27	18.82724499986147	4.234750000000005
360	ARHGAP30	9.241290251277203e+18	63.00279999999998
361	ARHGAP32	17029113.529519763	24.021500000000003
362	ARHGAP33	3352021.5653008143	21.6766
363	ARHGAP35	4.323500931110653	2.1121999999999996
364	ARHGAP44	5.438466846963123	2.4432
365	ARHGAP9	7.514120939133106e+144	481.2672499999999
366	ARHGDIB	3.6901418582882784e+250	832.3657000000003
367	ARHGEF1	1.777678328997017e+18	60.62469999999999
368	ARHGEF11	5.302967842793975	2.4068000000000005
369	ARHGEF17	15.560321890420202	3.9598000000000004
370	ARHGEF18	1154268277074520.0	50.03590000000008
371	ARHGEF19	1248.0845882130163	10.285500000000003
372	ARHGEF2	1.8104551140033477e+80	266.611
373	ARHGEF26	3369.6896282861053	11.7184
374	ARHGEF28	83.54606649539703	6.3845
375	ARHGEF35	199.60443970849877	7.641
376	ARHGEF39	2.5119365098066857	1.3287999999999998
377	ARHGEF40	96645552.01329076	26.526199999999996
378	ARHGEF9	5612.002747778286	12.454300000000002
379	ARID1A	111866280.97099233	26.737199999999973
380	ARID2	90.48771287274457	6.499649999999999
381	ARID3A	2.0277054666641e+41	137.219
382	ARID3B	3.130353798958412e+24	81.37259999999999
383	ARID3C	6.5568368611001375	2.713
384	ARID4B	2.886677637808456e+21	71.28990000000002
385	ARID5A	63.11889308757497	5.9799999999999995
386	ARIH2	4500430027979.497	42.03320000000002
387	ARL10	111.00647337599791	6.7945
388	ARL11	79.48991885154186	6.3127
389	ARL14EP	3.27865e+07	24.9666
390	ARL16	1.2460705300593859e+45	149.8041500000004
391	ARL17A	7181.154069020962	12.81
392	ARL2BP	2198589978264406.5	50.96549999999996
393	ARL6IP6	23.081258762199482	4.528649999999999
394	ARMC10	1192245.5770434614	20.185249999999996
395	ARMC12	11702.263594371056	13.5145
396	ARMC2	139.53662169213064	7.1245
397	ARMC5	60.367493684630595	5.9157
398	ARMC6	60.88014964857331	5.9278999999999975
399	ARMC9	15.827922485723315	3.9843999999999995
400	ARMCX3	378.435	8.5639
401	ARMCX5	18.847483450062306	4.2363
402	ARMS2	8.357665392057248	3.0631000000000004
403	ARNTL	9.81891e+12	43.158699999999996
404	ARPC1A	7.534050599966397e+24	82.63970000000003
405	ARPC1B	1.7074742537949586e+44	146.9367000000001
406	ARPC2	630.3022488957364	9.2999
407	ARPC3	2.7803925493879646e+36	121.0646999999999
408	ARPC5	1.5207930764875326e+170	565.3325999999997
409	ARPP19	379362017.63020086	28.498999999999995
410	ARRB1	5067811491921.502	42.204499999999996
411	ARRB2	2.3253795242974843e+19	64.3341
412	ARRDC3	9634520463042.922	43.1313
413	ARRDC4	3.541719605877687	1.8244500000000006
414	ARRDC5	397230180.97128236	28.565400000000004
415	ARSD	425.49548113594784	8.733
416	ARSG	4502.467040990659	12.136499999999998
417	ARSJ	9.6766	3.2745
418	ART1	6712.3396320292295	12.7126
419	ART3	10.238269623386532	3.3559
420	ARV1	2224.090841748069	11.119000000000007
421	ARX	1985.2431468830416	10.9551
422	AS3MT	5.991428429131079	2.5829
423	ASAP1	7.766598442789413e+54	182.34140000000002
424	ASAP1-IT1	9.31524873256438e+18	63.014300000000006
425	ASAP3	465.22989659278664	8.8618
426	ASB11	3.0491349432086956	1.6083999999999998
427	ASB12	2.3685432237072654	1.244
428	ASB13	14.550532028811725	3.8629999999999995
429	ASB17	27.6135	4.7873
430	ASB2	790.8169591964524	9.6272
431	ASB3	1045.4439495600657	10.029899999999998
432	ASB4	2.233490316934368	1.1593000000000002
433	ASB6	2.880461549897604	1.526299999999999
434	ASB7	71.98378211079562	6.1696
435	ASB9	5.374013702885188	2.426
436	ASCC3	50.641562029557356	5.66225
437	ASCL1	5.232861227467504	2.3876000000000004
438	ASCL3	4.45461	2.1553000000000004
439	ASF1A	3524287.038818132	21.748899999999992
440	ASF1B	135327.92073444417	17.0461
441	ASGR1	2.0440385238659904e+17	57.50419999999997
442	ASH2L	5.669799144280216e+25	85.55149999999998
443	ASIC1	39.31614594443467	5.297049999999999
444	ASIC3	19.58327298495385	4.291549999999999
445	ASNS	67.0911	6.0680499999999995
446	ASNSD1	1.3074033503973527e+39	129.94190000000003
447	ASPA	35.43001079717374	5.1469
448	ASPHD1	113.68908963595219	6.828950000000001
449	ASPRV1	1073209.2770106262	20.033500000000004
450	ASPSCR1	3.3647827129582843e+28	94.7645
451	ASS1	8.22548	3.0401000000000002
452	ASTE1	446014606068.58264	38.6983
453	ASXL3	421.70783038733174	8.720099999999999
454	ATAD2	2466100.2199493074	21.2338
455	ATAD3C	5.10886	2.353
456	ATE1	46.43047065069371	5.537
457	ATF3	9.19277	3.2005
458	ATF6	1.084583733378132e+27	89.80919999999998
459	ATF6B	731500.8422903263	19.480499999999996
460	ATF7IP	2.640479608457115	1.4008000000000003
461	ATF7IP2	131895098887.94821	36.9406
462	ATG10	28086654037365.49	44.674949999999995
463	ATG12	6.36906e+06	22.60265000000001
464	ATG13	8.14379	3.0256999999999996
465	ATG16L1	13799.706855623745	13.752350000000007
466	ATG16L2	2.9866114566691197e+110	366.991
467	ATG2A	227.10253503318128	7.827200000000005
468	ATG2B	76.83011457479978	6.2636
469	ATG4A	33750.00276717468	15.0426
470	ATG4B	127.30100511764579	6.992100000000001
471	ATG4C	2.864036740631857	1.5180500000000023
472	ATG4D	4.676243320350389	2.225349999999999
473	ATG5	918.4771372713416	9.843100000000003
474	ATG9B	197.40298565221642	7.625
475	ATM	1.7705167550338878e+58	193.4960000000001
476	ATMIN	810.7144233861417	9.663050000000002
477	ATOH1	4.361728588195433	2.1249000000000002
478	ATP10A	442.59704230346523	8.789850000000001
479	ATP10B	17.952340006748482	4.1661
480	ATP10D	472.70620755597776	8.8848
481	ATP11C	582.6961628066675	9.186599999999999
482	ATP13A2	2.7377676261836754	1.4529999999999994
483	ATP1A2	13.133686330301465	3.7152000000000003
484	ATP1B1	16.776269062883422	4.068350000000001
485	ATP1B2	32.466950975039154	5.020899999999999
486	ATP2B1	4127.922014478984	12.011199999999999
487	ATP5F1C	21211094275.954987	34.304100000000005
488	ATP5PB	27.208773122055707	4.766000000000076
489	ATP5MC1	149937.3205197712	17.194000000000017
490	ATP6AP1L	2.3210860356146696	1.2148000000000003
491	ATP6AP2	3.518333981109758e+164	546.6110999999999
492	ATP6V0A1	1.6607070783012538e+25	83.77999999999997
493	ATP6V0A2	163.64208342028257	7.354399999999998
494	ATP6V0B	3.0488562368522976e+83	277.328
495	ATP6V0D1	4.4500731725011745e+31	105.134
496	ATP6V1A	7.556143166762201e+105	351.72010000000006
497	ATP6V1C1	307.33110939922705	8.263649999999998
498	ATP6V1D	5922257194.977174	32.46350000000001
499	ATP6V1G2	13.492165358717859	3.7540500000000003
500	ATP6V1G3	7.321047068783429	2.87205
501	ATP7A	398301.1169850079	18.6035
502	ATP8A1	34.47312069184787	5.107399999999999
503	ATP8A2	6.743511354020508	2.7535
504	ATP8B1	77.36987296766034	6.2737
505	ATP8B2	12727978.782260826	23.6015
506	ATPAF2	212.9542924665343	7.734399999999999
507	ATP5IF1	711.8107939897094	9.475349999999992
508	ATRAID	52857897877.59317	35.621399999999994
509	ATRN	8345.021203873355	13.0267
510	ATRX	19.66352410301199	4.2974499999999995
511	ATXN1	7.266765460423518e+28	95.8753
512	ATXN1L	622.5301929897441	9.281999999999996
513	ATXN2	1.0733538190252423e+24	79.82839999999999
514	ATXN2L	25.39548286079766	4.666499999999999
515	ATXN3	110332.63045253072	16.751500000000007
516	ATXN7L1	77.08616225859397	6.2684
517	ATXN7L3B	4.549791652375639e+16	55.33664999999999
518	AUP1	423063798.82369196	28.656299999999995
519	AURKAP1	104.92393431527712	6.7132
520	AURKC	8.528547165692492	3.0923
521	AUTS2	84666.28692426474	16.369500000000002
522	AVEN	61.265373324499095	5.937000000000001
523	AVIL	69509928027.88637	36.0165
524	AVL9	2.9069373923108217	1.5394999999999985
525	AWAT1	3.7370503459640374	1.9019000000000001
526	AXIN1	81.41371798713233	6.347200000000008
527	AXIN2	104511.34254843029	16.673300000000012
528	B2M	1.6016147525808955e+72	239.8583499999986
529	B3GALT1	12.317179267074748	3.6226000000000003
530	B3GALT2	295.04679977377657	8.2048
531	B3GALT5	5.082717333368378	2.3456
532	B3GALT6	52714627.231220864	25.651699999999998
533	B3GAT1	72.85216795829609	6.1869
534	B3GNT2	4924.289959703968	12.265700000000002
535	B3GNT3	3.3703536947998334	1.7529000000000003
536	B3GNT4	6.822970601052613	2.7704000000000004
537	B3GNT9	75.66740164854063	6.2416
538	B4GALNT2	39.18419626333311	5.292199999999999
539	B4GALT1	53867060.33754844	25.682900000000004
540	B4GALT5	1.1703268388604323e+174	578.2424000000001
541	B4GALT6	98.10807633326091	6.616300000000001
542	B4GALT7	1072.2309730836184	10.066400000000016
543	B9D2	2992316671958.8535	41.444400000000016
544	BAALC	88.08045399968641	6.46075
545	BAAT	19.731107073596363	4.3024000000000004
546	BACE2	28.582297845081257	4.837050000000001
547	BACH2	1284.5968958152782	10.327100000000002
548	BAG3	230423994657.7503	37.74549999999999
549	BAG4	1126.3582115195022	10.137450000000001
550	BAG5	628.405	9.295549999999999
551	BAGE	5302.66	12.3725
552	BAGE3	30.925	4.950699999999999
553	BAGE5	2.32597e+13	44.402899999999995
554	BAHD1	18387.01924256761	14.1664
555	BAIAP2	6.005148822751379	2.5862
556	BAIAP2L2	359.9119016002445	8.4915
557	BANP	8.948939214459586e+35	119.42920000000001
558	BAP1	67791450.31393309	26.014599999999987
559	BARD1	627.7298483472179	9.294000000000004
560	BARHL1	32.47595397327396	5.0213
561	BASP1	inf	3508.69
562	BAX	6.3260282566649355	2.6612999999999998
563	BAZ1A	28093.524304197672	14.777949999999976
564	BAZ2A	32.22927879517239	5.010300000000001
565	BAZ2B	3.7354582778447745e+29	98.23719999999997
566	BBIP1	1210.76	10.241700000000002
567	BBS10	1840798.1396741637	20.8119
568	BBS2	1.771228672691183e+16	53.9756
569	BBX	3.516237196364861e+38	128.047
570	BCAP31	106340485354.96152	36.62990000000002
571	BCAS1	2.4649356775593874	1.30155
572	BCAS3	4.445359204976507	2.1523
573	BCCIP	14527166.506847441	23.79225000000001
574	BCDIN3D	323722.92263239966	18.3044
575	BCKDK	238577.7538764951	17.864100000000008
576	BCL10	2476.436649373543	11.274049999999999
577	BCL11B	6.09423144794849e+18	62.402150000000006
578	BCL2	344.89179567761494	8.429999999999993
579	BCL2A1	237.33811555764922	7.8908000000000005
580	BCL2L2	125345193159463.4	46.8329
581	BCL3	2.401011646553081e+59	197.25740000000002
582	BCL6	inf	2450.55
583	BCL6B	5.844582615738956	2.5471
584	BCL7A	2.565073205524496	1.359
585	BCL7C	18765.563600672314	14.195800000000002
586	BCLAF1	490162.29983957385	18.902900000000002
587	BCOR	1.84692e+10	34.1044
588	BCORL1	1555035101.0907218	30.534299999999998
589	BCS1L	7947116.153189565	22.921999999999997
590	BCYRN1	3.726127828245104e+72	241.077
591	BDKRB1	4.632207884071127	2.2117
592	BDNF	3.5682087021551325	1.8352000000000002
593	BDNF-AS	3.407940151701733	1.7689000000000004
594	BEND4	3.5516760529221205	1.8285
595	BEND5	3020.9780785880125	11.5608
596	BEST1	2.099503378314909e+41	137.269
597	BEST2	159.04596930957328	7.3133
598	BEST4	6.177829264387499	2.6271
599	BET1	128.22199939004088	7.002499999999998
600	BEX1	82.81671081381434	6.371850000000002
601	BEX4	114.4481236327688	6.838549999999998
602	BFAR	3352253.9177831523	21.676699999999997
603	BFSP2	73.0291	6.1904
604	BGN	3.5465099618299036	1.8264000000000005
605	BHLHA15	7.70182	2.9452000000000003
606	BHLHB9	129.5890492387544	7.017800000000001
607	BHLHE40	7.412662978625465e+43	145.73290000000003
608	BHLHE41	21.28698910450477	4.4119
609	BHMT	4.57509	2.1938
610	BICD2	1.1509580476368053e+29	96.53875000000002
611	BID	6830365881835.662	42.635099999999994
612	BIN1	37.230162291484966	5.218399999999974
613	BIN3	15319.695483531856	13.903099999999998
614	BIRC7	2.0773581966594885	1.0547499999999999
615	BIVM	10276.062859435977	13.326999999999998
616	BLACAT1	64.03106052841092	6.0007
617	BLCAP	1705.524778763386	10.736000000000018
618	BLID	13.804818356612637	3.7871000000000006
619	BLOC1S2	2.715089959760013	1.4409999999999998
620	BLOC1S5	4.4278305124379695	2.1465999999999994
621	BLOC1S6	1.0369327897726214e+17	56.52509999999995
622	BLZF1	1.1836698002391053e+35	116.51074999999992
623	BMF	6.447992205947838	2.6888499999999995
624	BMI1	512721444.99517065	28.933600000000013
625	BMP1	28.160479608720202	4.8156
626	BMP2	169.64792805496808	7.4064
627	BMP8B	12.52553221227294	3.6468000000000003
628	BMPR1B	18.86447440813346	4.2376000000000005
629	BMS1P4	54.12037760086708	5.758100000000001
630	BMS1P1	1.799214459699771e+51	170.26569999999992
631	BMX	149.97726401816178	7.2286
632	BNIP2	1.7471509985313898e+39	130.36020000000002
633	BNIP3	4132.22	12.012699999999995
634	BOK	4.947158081110671	2.3065999999999995
635	BOLA3	10656.15978582476	13.379400000000004
636	BORA	3316503070024.6934	41.592800000000004
637	BPHL	112.58727749220509	6.8149000000000015
638	BPIFB3	3.7672192506455473	1.9135
639	BPIFC	2.355772135917062	1.2361999999999993
640	BRAF	1323535733.5277174	30.301750000000006
641	BRAT1	242705478046561.1	47.78619999999995
642	BRD2	2.9281318218229716e+79	263.982
643	LINC02878	86.39045395776863	6.432799999999999
644	BRI3BP	44.02496646485714	5.460250000000002
645	BRICD5	5.931923531036594	2.5685000000000002
646	BRK1	1689541.0819147846	20.688199999999995
647	BRPF1	6.740783067959875e+19	65.8696
648	BRPF3	5514303129709862.0	52.29209999999999
649	BRSK2	3.375263184520069	1.754999999999999
650	BRWD1	975.5689289387241	9.9301
651	BRWD3	19.73794653933568	4.302899999999999
652	BSDC1	5.717823936578485e+19	65.63209999999998
653	BSND	24.12070216050666	4.5922
654	BSPH1	1549.943596000848	10.597999999999999
655	BSPRY	31.524465398811554	4.978399999999999
656	BST1	1.1667e+06	20.153999999999996
657	BTAF1	8.335322979466631e+20	69.49779999999998
658	BTBD1	5347064746.039978	32.316100000000006
659	BTBD10	29779490091.20072	34.79360000000001
660	BTBD3	181109.16124380758	17.4665
661	BTBD6	91325582537.91615	36.41030000000001
662	BTBD8	5.089944763004463	2.3476500000000002
663	BTF3L4	33427914.14902096	24.994550000000004
664	BTG2	7035959341.699585	32.712099999999964
665	BTG4	22.757970464313185	4.5083
666	BTK	9.65807e+13	46.45679999999999
667	BTN2A1	2.834022958087625e+48	160.955
668	BTN3A1	5.175485813080141e+18	62.16640000000001
669	BTN3A2	3.1344046392075275e+27	91.34025000000003
670	BTNL10	23538445573.017483	34.4543
671	BTNL8	10.876179788462613	3.4431000000000003
672	BUB1B	8.719829946856393	3.1243
673	BUD13	10.075642962055007	3.332800000000006
674	BUD31	3398379918.075181	31.662199999999984
675	C10orf105	4127153640.0061088	31.9425
676	TMEM273	103.7811055890265	6.697400000000002
677	VSIR	3.193936721084914e+45	151.162
678	C10orf67	2.676782651006016	1.4205
679	C10orf88	2.0761346294120875	1.0538999999999987
680	C11orf21	9.329501525120232	3.2218000000000018
681	C11orf24	2.288813639327471	1.1945999999999977
682	SELENOH	23.107671734051326	4.5303
683	C11orf40	11.225439301116818	3.4887
684	LINC02873	4.964333369805044	2.3116000000000003
685	C11orf52	77.81627412371822	6.282
686	C11orf54	18164467223.56012	34.0804
687	JHY	46.721	5.546
688	CFAP300	4.8103771144932095	2.2661499999999997
689	C11orf71	1998519.1968366716	20.9305
690	C11orf80	777.3928346662852	9.6025
691	SPINDOC	9104.1	13.1523
692	HOATZ	4842.378045804691	12.2415
693	ZFTA	4.3413688451987476	2.11815
694	C12orf29	215585.40705294814	17.7179
695	C12orf4	7745.270983090752	12.919099999999993
696	C12orf50	16.067794387863138	4.0061
697	C12orf54	21.169275645301735	4.4039
698	C12orf60	36.39832106342587	5.1857999999999995
699	KICS2	2.270956387301689	1.1833
700	C12orf71	3.184793870692084	1.6712
701	C14orf119	7.997782236483719	2.9995999999999996
702	DGLUCY	6.304936814290993e+22	75.7389
703	C14orf178	16.61483430035646	4.0544
704	C14orf28	1203.9001279977147	10.2335
705	CLBA1	5.954168294865721	2.5739
706	C14orf93	262926.49435615126	18.0043
707	C15orf32	2.6991403573611783	1.4325
708	C15orf39	9.686942902390041e+27	92.9681
709	C15orf40	147.98426770313665	7.209299999999999
710	CCDC9B	12857439.238048162	23.616100000000003
711	LINC02915	18.400843547901214	4.201699999999999
712	PAK6-AS1	166.4101936588114	7.378599999999999
713	INSYN1	53.70557677481869	5.747000000000001
714	C15orf62	39.811132307327675	5.315099999999999
715	BMERB1	2.31594	1.2116000000000002
716	C16orf46	14.423006269803272	3.8503
717	C16orf54	999.8722717639987	9.965599999999998
718	RUSF1	11379.109184597806	13.474100000000021
719	TEDC2	27.17861435371596	4.7644
720	VPS35L	1637.864167494379	10.677599999999998
721	PHAF1	1134.1533450007098	10.147400000000001
722	C16orf72	2.142324715365382e+72	240.278
723	C16orf78	79.76588785883519	6.3177
724	C16orf86	101.10426169226731	6.659700000000001
725	C16orf92	4.033409819578379	2.0119999999999996
726	C17orf100	63.10139524029027	5.9796
727	HROB	2.268753706398137	1.1819000000000002
728	C17orf58	2.9247230126238444	1.5482999999999993
729	CYBC1	79717.01118251939	16.282600000000002
730	C17orf67	8.084732276087571	3.0152
731	C17orf78	4.525885228813286	2.1782000000000004
732	C17orf80	1690.3426381967479	10.723099999999999
733	LINC02875	10.24465858094984	3.3568000000000007
734	NDUFAF8	25.918314573294232	4.6959
735	C17orf97	4969950.320362191	22.2448
736	C18orf12	1361.989626625846	10.4115
737	C18orf21	3544129.7720869207	21.75699999999999
738	C18orf25	931674005.1482091	29.79525000000001
739	C18orf54	17.531773011142814	4.131899999999999
740	FAM174C	82.66472938987741	6.369199999999999
741	C19orf33	4.815214278949327	2.2676000000000016
742	C19orf44	6579.216169637095	12.683700000000002
743	TEX45	72.51462062313277	6.180199999999999
744	C19orf48	25.685815972112803	4.6829
745	C19orf54	946.7239438843866	9.886800000000001
746	BRME1	14.175227654909966	3.8253000000000004
747	REX1BD	2271.7683235452887	11.149599999999992
748	C19orf67	4.620022891531422	2.2079
749	ZSWIM9	2.9344700832518993	1.5531
750	C19orf73	2.5088044090419896	1.327
751	C19orf84	5.802602088690217	2.5367
752	C1GALT1C1	3461341.8458968825	21.722900000000003
753	C1QB	49.607969414510286	5.632499999999999
754	C1QL2	4.5592609991802036	2.1888000000000005
755	C1QL3	16.296045404648016	4.0264500000000005
756	C1QTNF4	19.460811965786593	4.282500000000001
757	C1QTNF6	47.52780930340066	5.5706999999999995
758	C1RL	2.6969211520579556e+28	94.4453
759	C1orf100	5.734230905246795	2.5195999999999996
760	C1orf112	45652.30234988617	15.4784
761	C1orf116	3.5008372644385246	1.8077
762	CZIB	688.4938703972041	9.427300000000002
763	C1orf131	63784387.36517491	25.926699999999983
764	MIR29B2CHG	16110523.071560413	23.941499999999998
765	LINC02868	11.330974203405788	3.5022
766	C1orf146	2.0289734683869147	1.02075
767	C1orf158	7416.382821006447	12.8565
768	C1orf159	27.611550533736875	4.7872
769	RHEX	101.13930783191708	6.6602000000000015
770	C1orf198	20.290042754726212	4.342699999999997
771	SNHG28	3.254644570942146	1.7025000000000006
772	C1orf21	2.6402965907005065	1.4006999999999996
773	C1orf216	25967.148908823372	14.6644
774	ODR4	30.486529029335127	4.9300999999999995
775	C1orf35	2684.0577547248768	11.3902
776	C1orf52	64895527401.05892	35.91739999999999
777	C1orf53	26.624822458903868	4.7347
778	C1orf54	32.2248	5.010100000000001
779	C1orf56	1480.224207420945	10.531600000000001
780	SRARP	15.365257078769227	3.9416
781	C1orf68	11.308220384913783	3.4993
782	C20orf141	2567.0576848159835	11.3259
783	C20orf173	7.042560244665251	2.8160999999999996
784	C20orf203	463.62032342595717	8.8568
785	RAB5IF	3.4969651279972253e+217	722.6645000000001
786	C20orf96	34.26348516978862	5.0986
787	CFAP410	1720146.4883987452	20.714100000000002
788	C21orf58	7.626119157437805e+73	245.4317000000001
789	CFAP298	608796.2724739475	19.215599999999995
790	C21orf91	3.065664882352716	1.6161999999999992
791	YWHAH-AS1	544.316	9.0883
792	RTL10	1322008.4796872856	20.334300000000006
793	C2CD2	20349640.89428377	24.278500000000005
794	C2CD4B	2.8249003959750927	1.4982
795	C2CD5	1.7506243382243936e+26	87.17799999999994
796	C2orf15	14.134020485395519	3.8211000000000013
797	ECRG4	2.379073757878287	1.2504
798	MAB21L4	4.074434956605434	2.0266
799	C2orf66	4.347843464740425	2.1203
800	C2orf68	4.97326839534883e+18	62.108900000000006
801	C2orf69	8.461994011115684e+130	434.932
802	C2orf73	8.568840511711624	3.0991
803	C2orf74	302.0408767708208	8.238600000000005
804	SNORC	31.33276103236929	4.9696
805	C3	8.140966036129067	3.0252
806	C3orf18	2.288179133404366	1.1941999999999995
807	C3orf49	2.276314662604408	1.1867
808	DIPK2A	9.504429287761672	3.248599999999996
809	C3orf62	122799668963537.12	46.8033
810	CFAP20DC	2.3831999525900973	1.2529
811	C3orf70	9.525864319530426	3.25185
812	LINC02877	6.364733024425017	2.6701
813	C4BPA	6235816940440946.0	52.469500000000004
814	C4BPB	21.329082464858878	4.41475
815	C4orf3	1.6282222375496218e+25	83.75150000000002
816	FAM241A	1029.836790126229	10.008200000000002
817	C4orf47	4.059212873711845	2.0212000000000003
818	C4orf51	4.434587767396503	2.1488
819	C5AR1	8.544314723226124e+76	255.56150000000002
820	C5AR2	7319.858273003346	12.8376
821	C5orf15	6.521685062424992e+34	115.651
822	C5orf24	7528.256142327868	12.878099999999996
823	MACIR	1102.146280089681	10.106099999999998
824	MRNIP	11.034122521017444	3.4638999999999998
825	C5orf47	3.4257028130253695	1.7763999999999998
826	C5orf49	2.2333355085480795	1.1591999999999998
827	C5orf60	2.6717777440636628	1.4178
828	LINC02900	1071.5622891903408	10.0655
829	TSBP1	38.92971829729932	5.2828
830	ILRUN	3.3688355385701936	1.75225
831	C6orf136	492034.51669592876	18.9084
832	C6orf163	311.4161599069511	8.2827
833	MTRES1	3.96192	1.9862000000000002
834	BNIP5	3.24451	1.6979999999999995
835	MPIG6B	3.585563828517003	1.8421999999999998
836	C6orf47	9371.082532485609	13.194000000000003
837	SNHG32	4.621927961649799e+34	115.15404999999998
838	C6orf52	2.8075272002514975	1.4893000000000003
839	C6orf58	7.918350891756321	2.9852
840	C7orf26	8.655397037872788	3.1136000000000195
841	TRAPPC14	7470282808694.856	42.76429999999999
842	CYREN	2624479.6856968515	21.3236
843	C7orf57	2.3097712815630085	1.2077499999999999
844	CFAP418	inf	1069.8564000000001
845	C8orf58	2.9595954788571697	1.5654000000000003
846	RBIS	22089.911219683643	14.431100000000015
847	C8orf76	1.3090519816141202e+17	56.86130000000003
848	C8orf86	6.261029939363821	2.6464
849	C8orf88	3.7801670755861534	1.9184499999999995
850	LINC02913	3.179610395912021	1.6688500000000008
851	C9orf116	3.926244453983943	1.97315
852	PAXX	3.327902907714545e+28	94.74860000000001
853	C9orf47	3.318888127214923	1.7307
854	C9orf64	1606400.2853544117	20.615399999999998
855	DOCK8-AS1	19596.38608065623	14.258299999999998
856	CA10	6.552293582878622	2.712
857	CA2	103794157.73074718	26.62915000000004
858	CA4	1.3019571005071513e+22	73.4631
859	CA5A	2.7216848054502174	1.4444999999999997
860	CAB39	5.711999187932564e+171	570.5636999999999
861	CABIN1	4.835703278458517e+24	82
862	CABLES2	142.0150483504826	7.149900000000002
863	CACFD1	89636.58094651882	16.4518
864	CACHD1	525.8108129133072	9.0384
865	CACNA1B	4.822562715270772	2.2698
866	CACNA1C	4.808876913773397	2.2657
867	CACNA1E	1460.1491212484757	10.5119
868	CACNA1H	786.6619535742688	9.619599999999998
869	CACNA1S	292.07599878688376	8.190199999999999
870	CACNA2D4	185620.94703765656	17.502
871	CACNG6	9.209992618210073	3.2032
872	CACNG7	93.24794328947277	6.543000000000001
873	CACTIN	695.1353006024768	9.441149999999997
874	CACUL1	208.36945537803118	7.702999999999999
875	CADM1	517.2077202906316	9.0146
876	CADM2	12.81711804143395	3.6799999999999997
877	CADM3	25.627129748673884	4.679600000000001
878	CALB2	3.1573189325201727	1.6586999999999996
879	CALCA	11.900085219836372	3.5729000000000006
880	CALCB	4.334002543176815	2.1157
881	CALCOCO1	53.55316738038715	5.742899999999999
882	CALD1	7.936483945057989	2.9885
883	CALM1	6.619870022614036e+96	321.6319000000001
884	CALM2	2.0367388465109957e+158	525.8908999999999
885	CALML3-AS1	6.202285771795995	2.6327999999999996
886	CALML4	7.009929816361825	2.8094000000000037
887	CALML5	3.3276414663259386	1.7345000000000002
888	CALN1	726.0876982678826	9.504
889	CALU	31.19623458871655	4.963300000000004
890	CAMK1	2006430.8430560362	20.9362
891	CAMK1D	1906040238924404.8	50.7595
892	CAMK2G	3.759908694101065e+25	84.9589
893	CAMKK1	2.9510942555257427	1.56125
894	CAMKK2	59116835764.31105	35.7829
895	CAMLG	9.299808208616531e+32	109.51890000000003
896	CAMSAP1	82814.74275464176	16.3376
897	CAMSAP2	6.625824541919748	2.7280999999999977
898	CAND2	2.4959689723163203	1.3195999999999994
899	CANT1	16743525.540484892	23.99709999999999
900	CANX	4078196.896259863	21.95949999999999
901	CAP2	4.352366358765063	2.1218
902	CAPN10	109.98019961557222	6.7810999999999995
903	CAPN13	12.466633274567998	3.64
904	CAPN14	75.10307119189369	6.2308
905	CAPN6	51.775583417593154	5.6942
906	CAPN7	156852.60891155826	17.259
907	CAPRIN2	1179177.9324330806	20.1694
908	CAPZB	1.277073392464301e+27	90.04489999999998
909	CARD10	7.452373595779909	2.8977000000000004
910	CARD17	32.25945141549901	5.0116499999999995
911	CARD18	2.5514192809225427	1.3513000000000002
912	CARD8	2.882929845485931e+45	151.014
913	CARNS1	14854.886894020607	13.858650000000004
914	CARTPT	4.013330589715311	2.0048000000000004
915	DNAI7	13.630815757910195	3.768799999999999
916	CASC3	9.526452424040893e+52	175.99220000000003
917	GOLM2	519482532.9676181	28.9525
918	CASKIN1	2.160701832107769	1.1115
919	CASP14	9.79741	3.2924
920	CASP2	1.4695988340067674e+17	57.0282
921	CASP3	1333651.2313286453	20.346949999999993
922	CASP4	6.896508713260793e+19	65.9025
923	CASP5	3.256127412296076e+30	101.36099999999999
924	CASP8	8249641.524798537	22.9759
925	CASQ1	121.55791294446769	6.9255
926	CASS4	67.12601067873999	6.0687999999999995
927	CASZ1	2.0937656876978057	1.0661
928	CAT	3.650600606879446e+86	287.554
929	CATIP-AS1	2.011330272111973	1.0081500000000005
930	CATSPER2	2.1775411766315287	1.1227
931	CAV3	8.84002	3.1440499999999996
932	CBL	4.7672417298673576e+55	184.959
933	CBLB	112941464.27096039	26.751000000000005
934	CBLL1	330.45270612010347	8.368300000000005
935	CBLN3	2.3066514181688604	1.2058
936	CBR4	8413064.649981743	23.004199999999997
937	CBS	1318.1510625473077	10.364299999999998
938	CBWD1	2.7094499549707356	1.438
939	CBWD5	453397124.35598034	28.7562
940	CBX2	129.40055546202873	7.015700000000001
941	CBX4	36189.912522203704	15.14330000000001
942	CBX7	7.30619376152973e+42	142.39
943	CBX8	36.94225428945572	5.207199999999999
944	CBY1	84678.02497747977	16.3697
945	CBY3	22.173275501624932	4.47075
946	CC2D1A	73.75658734920022	6.204699999999999
947	CC2D1B	11057.6	13.4328
948	CC2D2A	129.8588024619146	7.020800000000001
949	CCBE1	9.903461540060041e+54	182.6920500000001
950	CCDC107	101.44120655003951	6.6645
951	CCDC112	19930.634234044894	14.282700000000002
952	ODAD1	403.35323037284144	8.6559
953	CCDC115	34488587679.90178	35.00540000000001
954	CCDC116	23.58013380871734	4.5595
955	CCDC117	3455506387.5731044	31.686249999999987
956	CCDC120	213.29406316738581	7.736699999999999
957	CCDC121	11.343547626818788	3.5038000000000005
958	CCDC122	6.5958107275641575	2.7215499999999997
959	CCDC125	8.360040940073065e+21	72.82400000000007
960	CCDC126	1310.135214820026	10.3555
961	CCDC13	6.62376	2.72765
962	YJU2B	1.22348885832381e+32	106.59269999999992
963	CCDC134	3.1168743564218455	1.6401000000000001
964	CCDC136	23.03890109623497	4.526
965	CCDC138	22.67137520631006	4.502800000000001
966	CCDC14	295.41514905754946	8.206600000000009
967	CCDC140	6.871856928518418	2.7807
968	CCDC144B	38.93241679326875	5.2829
969	CCDC146	75372318233479.84	46.0991
970	CCDC149	683.8802899695805	9.4176
971	CCDC15	210172693.54278395	27.647
972	CCDC150	459.46144664517743	8.8438
973	ODAD3	157.0412770884869	7.295
974	CCDC157	2.940374672778082	1.556
975	CCDC158	5.535064005835258	2.4686000000000003
976	CCDC171	13.205344190626628	3.72305
977	CCDC173	4.202069431206638	2.0711000000000004
978	CCDC174	9.36416581988445e+16	56.378000000000014
979	CCDC187	5.269989180666147	2.3978000000000006
980	CCDC24	11.40662433540157	3.511800000000001
981	CCDC28A	1.028744878435677e+29	96.3768
982	CCDC28B	1659.4046285214934	10.696449999999999
983	CCDC3	4.069918768410747	2.0250000000000004
984	CCDC30	3.3539240051896124	1.74585
985	CCDC33	111.95692830625467	6.8068
986	CCDC34	7.904641317139923	2.9826999999999995
987	CCDC38	224.5978021841972	7.8112
988	CCDC39	29.81982735707695	4.898200000000001
989	CCDC42	11.305085515088312	3.498899999999999
990	CCDC43	26.652519235796298	4.736199999999997
991	CCDC50	4.046571255776157	2.0167
992	CCDC51	257.86997625300353	8.0105
993	CCDC54	2.1876773838551773	1.1294
994	CCDC57	6.475762161304397	2.695050000000001
995	CCDC63	5.90321	2.5615
996	CCDC66	21086261.52006894	24.329800000000006
997	CCDC73	5.713599845400724	2.5143999999999997
998	CCDC77	230786.61045162694	17.816199999999995
999	CCDC81	33.40286628699166	5.0619
1000	CCDC82	6.785711057829257	2.7625
1001	CENATAC	187905418787744.03	47.417
1002	CCDC88A	21.99189471433924	4.4589
1003	CCDC88B	63604761309654.03	45.8542
1004	CCDC88C	20183877.224956635	24.266700000000014
1005	CCDC93	3.807484338055742e+20	68.36739999999999
1006	CCER2	3.6948095444546354	1.8854999999999995
1007	CCHCR1	48.014558274094995	5.5854
1008	CCKAR	20.328051071873663	4.3454
1009	CCL1	31.79879078571303	4.9909
1010	CCL18	141.93632031625677	7.149100000000001
1011	CCL19	28.433109924546905	4.8294999999999995
1012	CCL2	1.2657148404375753e+80	266.094
1013	CCL22	2.1121319995333065	1.0787
1014	CCL23	13740.053488807398	13.746100000000002
1015	CCL25	53.80431598429561	5.74965
1016	CCL3	6.928293271589058	2.7925000000000004
1017	CCL4	3.347072961274199	1.7428999999999997
1018	CCL4L1	1003.3783506743409	9.97065
1019	CCNA2	236.71379919710714	7.8870000000000005
1020	CCNB1IP1	3.6281899786750675	1.8592499999999994
1021	CCNC	32.572894016512386	5.025599999999997
1022	CCND3	1.5786641708493997e+39	130.2139000000002
1023	CCNE1	37.249521809691046	5.219150000000001
1024	CCNG1	6190.112868617932	12.595749999999981
1025	CCNG2	2293310.071734808	21.128999999999998
1026	CCNJL	157500528710604.6	47.16234999999999
1027	MCM2	4.902326862095806e+35	118.56095000000002
1028	CCNT1	731415376273.2518	39.4119
1029	CCNT2	7.236038078838946	2.8552
1030	CCNY	25874567834783.84	44.5566
1031	CCNYL1	106324586.25071493	26.6639
1032	CCPG1	3.909603732162673e+17	58.439800000000005
1033	CCR1	2.1125873158060303e+53	177.14119999999997
1034	CCR2	390.5057550740135	8.609200000000001
1035	CCR3	6694278520512030.0	52.571850000000005
1036	CCR5	21.49754485615974	4.4261
1037	CCR8	31717.688177253975	14.953
1038	CCRL2	2161.774013722558	11.078000000000001
1039	CCSAP	9977.066671695176	13.2844
1040	CCSER1	12.558567441782763	3.6506000000000003
1041	CCSER2	6614.654098578378	12.691450000000003
1042	CCT3	9.25992	3.2109999999999843
1043	CCT5	3.8367905220305767	1.939899999999998
1044	CCT6A	19442.821844270584	14.246949999999998
1045	CCT6P1	2.5260794231401436	1.3369
1046	CCT7	2512513.6438701903	21.260699999999986
1047	CCZ1	101.65236708087816	6.6675
1048	CCZ1B	3.4060509122724016	1.7681000000000004
1049	CD109	53.55316738038722	5.742900000000001
1050	CD160	1.8979286045447455e+24	80.6507
1051	CD164L2	121.52421460641214	6.925099999999999
1052	CD1A	2.0678047968351154	1.0480999999999998
1053	CD1E	105.54394469372458	6.7217
1054	CD22	779.8214347280694	9.607
1055	CD244	36873.58327520231	15.170299999999997
1056	CD248	135600.2206048471	17.049000000000007
1057	CD27	4124.2	12.00989999999996
1058	CD27-AS1	2193.927292821033	11.099299999999992
1059	CD274	4.19858	2.0698999999999996
1060	CD276	7.3126788258734905	2.8704
1061	CD2BP2	162594137.54666048	27.27669999999995
1062	CD300A	5.775535754977383e+55	185.236
1063	CD302	1.3187255010349747e+18	60.1938
1064	CD320	207.31777424799313	7.695700000000002
1065	CD33	36.67944742963525	5.196899999999999
1066	CD36	601302499785.0768	39.1293
1067	POLR1G	3258.7433085056077	11.6701
1068	CD3G	2.328964395211035e+36	120.809
1069	CD40LG	9.688679166340213	3.276299999999999
1070	CD44	5.287938004981565e+71	238.26
1071	CD53	4.803654514950446e+38	128.49739999999997
1072	CD55	6.758304964706397e+69	231.96970000000002
1073	CD58	1.4755924290741855e+18	60.35600000000001
1074	CD6	3.9883720613122207	1.995800000000031
1075	CD83	9.087919149558719	3.183949999999996
1076	CD84	139.99194421719085	7.129199999999997
1077	CD93	4.559732130518653e+73	244.68970000000002
1078	CDA	6.776404591725985e+42	142.281
1079	CDADC1	111.77083682563372	6.804400000000001
1080	CDAN1	1.0195718288405322e+238	790.6468500000001
1081	CDC123	1.840559991389944e+34	113.82570000000001
1082	CDC14A	168.33600801464146	7.395200000000001
1083	CDC14C	1511.4316253683014	10.5617
1084	CDC16	8.476048952386911e+43	145.92629999999997
1085	CDC23	266.33532854804014	8.057099999999991
1086	CDC25B	70.1368	6.132100000000037
1087	CDC26	6.993514485619864e+67	225.37519999999995
1088	CDC27	2.3794	1.2506
1089	CDC42EP2	88.17513656646439	6.462299999999999
1090	CDC42EP4	1447515279274780.5	50.36249999999998
1091	CDC42EP5	5.832846063381431	2.5442
1092	CDC42SE1	2.618961358948811e+34	114.33455000000004
1093	CDC7	207394155.8229385	27.6278
1094	CDC73	29.776452921406158	4.8961
1095	CDCA7	79722.53693617899	16.28269999999999
1096	CDCA7L	414.14725036121115	8.694000000000003
1097	CDH17	4.770035489322525	2.2539999999999996
1098	CDH18	34.27773791624344	5.0992
1099	CDH2	5.57936	2.4800999999999997
1100	CDH22	354.6617660099527	8.4703
1101	CDH23	96.8245	6.5973
1102	CDH24	2.9865916610446726	1.5784999999999998
1103	CDH26	4.685815011412269	2.2283
1104	CDHR3	59.48689616706808	5.894500000000001
1105	CDHR4	2.8038321777501896	1.4873999999999998
1106	CDK10	13215246.503694367	23.655699999999996
1107	CDK11A	1.4991594309590127e+23	76.98850000000002
1108	CDK12	1443.344529435112	10.495199999999997
1109	CDK13	4426546.051660295	22.07775000000001
1110	CDK17	5.668236680188584	2.5029000000000003
1111	CDK19	2.665334640566953e+35	117.68179999999998
1112	CDK2	585.8753738214808	9.194449999999996
1113	CDK20	1491.501796449368	10.542550000000002
1114	CDK4	4.022079053819419e+27	91.69999999999996
1115	CDK5R1	80816693.99710621	26.2681
1116	CDK5R2	125.67901773991791	6.973600000000001
1117	CDK5RAP2	6.252521452190169e+20	69.083
1118	CDK5RAP3	1.0260723023606287e+38	126.27039999999994
1119	CDK7	5.9265709887734675e+25	85.61540000000002
1120	CDK8	23.752377130064804	4.570000000000001
1121	CDK9	245968785.14964184	27.873900000000006
1122	CDKN1B	455.2452013838436	8.830499999999972
1123	CDKN2AIPNL	inf	1154.3624500000005
1124	CDKN2B	50.79096572159532	5.666499999999999
1125	CDKN2D	28.99837194091616	4.857900000000001
1126	CDNF	1157.823798070742	10.177200000000001
1127	CDPF1	7.621896407556651	2.9301499999999994
1128	CDR2L	6.204435692775268	2.6333
1129	CDRT1	87.37205390404698	6.4491
1130	CDRT15P2	3719.775918987305	11.861
1131	CDS2	13195109.617325373	23.653499999999994
1132	CDT1	237.55207526111872	7.892099999999999
1133	CDV3	587.0745881683077	9.197400000000016
1134	CDYL	93.15427027499084	6.54155
1135	CDYL2	1904.834578641987	10.8955
1136	CEACAM3	1.0647697115594744e+27	89.7826
1137	CEACAM4	2.451389956260737	1.2936000000000014
1138	CEBPA	8.068627854044521e+49	165.78679999999997
1139	CEBPB	2.0040296510824984e+128	426.20970000000034
1140	CEBPD	3.7129607168704466e+147	490.2160000000001
1141	CEBPG	3.772136577383021e+22	74.9978
1142	HDHD5	341260926.9463397	28.3463
1143	CELA1	4342.770505543608	12.084399999999999
1144	CELA2A	102.50141389184998	6.6795
1145	CELA3A	5.88177	2.5562500000000004
1146	CELF1	969579.7215113508	19.887
1147	CELF2	1.2956249086525854e+41	136.57270000000003
1148	CELF5	2.2493372733798163	1.1694999999999998
1149	CELF6	892.6804372859525	9.802000000000001
1150	CELSR3	298.17179813592446	8.219999999999999
1151	CENPBD1	399.56876519961565	8.6423
1152	CENPE	13.00189496970763	3.7006499999999996
1153	CENPF	20.880726454530443	4.3841
1154	CENPH	4.93962	2.3044000000000002
1155	CENPJ	50321.94274543549	15.6189
1156	CENPK	1.85421e+07	24.144299999999998
1157	CENPL	95.90273139815669	6.583499999999999
1158	CENPP	21.169275645301735	4.4039
1159	CENPT	110164.50981689914	16.74929999999999
1160	CENPVL1	14.871724041767012	3.8945
1161	CENPW	579647265.9873247	29.110599999999998
1162	CEP104	6.427242917360751	2.6842000000000006
1163	CEP120	22171.211730588682	14.4364
1164	CEP128	194.456	7.603300000000001
1165	CEP135	4288.626617086955	12.066299999999998
1166	CEP152	2.0155869211323165	1.0111999999999988
1167	CEP164	3941.4206099174107	11.944499999999998
1168	CEP19	1.4394029263718263e+58	193.19729999999998
1169	CEP192	2.8763477386809062e+20	67.9628
1170	CEP350	4.7262555154658885e+25	85.28889999999998
1171	CEP44	1.644559224051158e+32	107.01939999999999
1172	CEP57L1	23.87783287387852	4.5776
1173	CEP63	57.55223299080119	5.8468
1174	CEP72	141.58258390743018	7.1455
1175	CEP78	6044535.301710705	22.5272
1176	CEP85	497.51630591213956	8.958600000000004
1177	CEP85L	74875998.44135825	26.158
1178	CEP89	39.211366093753384	5.293199999999999
1179	CEP95	6.203618666699883e+21	72.39360000000002
1180	C3CER1	5.057589692121952	2.33845
1181	CERCAM	2.524679055576342	1.3361
1182	CERK	15259.816570322759	13.897449999999992
1183	CERS4	104.2352906998651	6.7036999999999995
1184	CERS5	197747.50957499948	17.5933
1185	CES1P1	146.9213248102825	7.1989
1186	CES3	74.11275754818092	6.211649999999999
1187	CES4A	167.9281172865385	7.3917
1188	CES5A	14090.156349941855	13.782399999999999
1189	CES5AP1	6.596953793502747	2.7218000000000004
1190	CETN2	93.81846555758052	6.551799999999957
1191	CETN3	17.723602858406878	4.147599999999997
1192	CFB	2.402772404625897	1.2647000000000004
1193	CFC1B	2.6262422508483043	1.393
1194	CFHR2	16.87013952014459	4.0764
1195	CFI	45.30819146966493	5.501700000000001
1196	CFLAR	1.3065673263765754e+111	369.11980000000017
1197	CFTR	2.0988513614052917	1.0695999999999994
1198	CGB7	3.231379066166477	1.6921499999999998
1199	CGGBP1	5.087124779618982e+16	55.49770000000001
1200	CGRRF1	7175261.596447597	22.774600000000007
1201	CH25H	1107.1998981211673	10.1127
1202	CHCHD2	1.1203855297493704e+50	166.2603999999999
1203	CHCHD3	2.065942355091853	1.0467999999999975
1204	CHCHD4	1444361.059836234	20.46199999999999
1205	CHCHD6	3.4454680994009133	1.7847
1206	CHD1	39574.95254629581	15.272299999999973
1207	CHD1L	13.227788698363412	3.7254999999999967
1208	CHD2	3.6043772053491208	1.8497500000000002
1209	CHD3	598.5798898435171	9.2254
1210	CHD4	75583380809.83928	36.1373
1211	CHD7	4.366683908007142e+20	68.56509999999999
1212	CHFR	1244497093859.2034	40.17869999999999
1213	CHI3L1	776206737726.4655	39.4977
1214	CHIA	2.674927889544099	1.4195000000000002
1215	CHIC1	9.94313	3.3137
1216	CHIC2	2.0558781803995804e+55	183.74580000000003
1217	CHKA	14.877910304228733	3.8951000000000002
1218	CHKB	3238.1407942569554	11.660950000000014
1219	CHML	4.591291400321322	2.1988999999999983
1220	CHMP1A	4687694581911873.0	52.057800000000015
1221	CHMP1B	1.1295093546399177e+82	272.574
1222	CHMP2A	7.077552185938927e+16	55.97409999999999
1223	CHMP3	232.38932683252295	7.860400000000013
1224	CHN1	4.283677886723884	2.09885
1225	CHN2	3.402983131692536	1.7668
1226	CHPF	99.89219129990386	6.6423
1227	CHPF2	300.892	8.2331
1228	CHRD	8.790224427570253	3.1359
1229	CHRDL2	19.452720124387042	4.2819
1230	CHRNA10	205.34414472143806	7.681899999999999
1231	CHRNE	411.57170726049316	8.684999999999999
1232	CHST11	2.5816617665632986	1.3682999999999996
1233	CHST13	9057185849517.244	43.042199999999994
1234	CHST15	4.263278727825658e+133	443.90840000000003
1235	CHST2	2015.6088771252232	10.977
1236	CHST3	336.95216843566203	8.3964
1237	CHST6	7.197021658689579	2.8474
1238	CHST7	1924739047721.6384	40.8078
1239	CHST9	4.318409333325519	2.1105
1240	CHSY1	4.117387006196888e+31	105.02149999999995
1241	CHTF18	10.687851776012666	3.4178999999999995
1242	CHTOP	2.7100554805948512e+17	57.911100000000005
1243	CHUK	1.285215252433151e+21	70.1225
1244	CIAO1	2.208819795709005e+24	80.86954999999995
1245	CIB1	1.0217342572929873e+42	139.55200000000013
1246	CIDEA	388.9389744259619	8.603399999999999
1247	CIDEB	4.396330966588021	2.1362999999999985
1248	CIITA	12685.563625606272	13.630899999999999
1249	CINP	9.649137559681513	3.2704000000000004
1250	CISD1	2867141012525.767	41.38274999999999
1251	CITED4	980120.7681029846	19.902600000000003
1252	CKAP2	62.24128756168085	5.959800000000001
1253	CKAP2L	14.682238116981845	3.8760000000000003
1254	CKAP4	1.7724468934081668e+59	196.82
1255	CKAP5	183726.4739380354	17.4872
1256	CKM	11.82116239471556	3.5633
1257	CLASP2	2539.801445066167	11.310499999999998
1258	CLASRP	18143075725.66134	34.078700000000005
1259	CLCA4	9.535443230123803	3.2533
1260	CLCN7	6.243455717972703e+34	115.58789999999999
1261	CLDN12	63.31607852692624	5.984499999999999
1262	CLDN15	3481909188662558.0	51.62880000000001
1263	CLDN2	3.5371808905730853	1.8225999999999996
1264	CLDN22	2.1515852443218844	1.1054000000000002
1265	CLDN23	2.679381477847247	1.4219
1266	CLDN24	4.477520383615591	2.1627000000000005
1267	CLDN25	28.692464765829733	4.842599999999999
1268	CLDN3	2.7852368187637007	1.4777999999999998
1269	CLDN8	21.969802569468385	4.45745
1270	CLDND1	604.8988048460292	9.240550000000042
1271	CLDND2	530870.3348361754	19.018
1272	CLEC10A	5858.842695084586	12.5164
1273	CLEC12A	1551068994209.6816	40.496399999999994
1274	CLEC12B	9.794691139201628	3.291999999999999
1275	CLEC16A	136623596125798.36	46.9572
1276	CLEC18B	3.339425663953179	1.7395999999999994
1277	CLEC18C	24.35253409342973	4.606
1278	CLEC1A	20.58326583689203	4.3634
1279	CLEC2A	3.950403445781489	1.9819999999999998
1280	CLEC2B	1.806962037784207e+19	63.97019999999999
1281	CLEC2D	640274678794.6722	39.2199
1282	CLEC3A	3.0196890565686396	1.5943999999999998
1283	CLEC3B	4.185790192149766	2.0654999999999992
1284	CLEC4A	5.686516942527676e+50	168.60395000000005
1285	CLEC4E	19612906.32020399	24.225299999999997
1286	CLEC4F	2.3169067816076767	1.2122000000000002
1287	CLEC5A	841.4886486067868	9.7168
1288	CLEC6A	126.17655007642436	6.9793
1289	CLEC7A	2165.373232789054	11.080399999999997
1290	CLEC9A	163.31913257615443	7.35155
1291	CLHC1	573.5001287901741	9.16365
1292	CLIC2	1194.5901368732714	10.2223
1293	CLIC3	981888.7173704876	19.905199999999994
1294	CLIP1	3.8028999927247087	1.927100000000003
1295	CLK1	1.499028831661036e+104	346.065
1296	CLK3	29587115471.684006	34.784249999999986
1297	CLK4	450082963264.60474	38.71140000000001
1298	CLLU1-AS1	11.7713	3.5572
1299	CLMP	2565.990297510379	11.3253
1300	CLN3	11.221160631868079	3.4881500000000045
1301	CLNK	76.07760899184711	6.2494
1302	CLP1	3300414320.8330526	31.620000000000005
1303	CLPTM1	5.096122650667149	2.349400000000003
1304	CLPTM1L	6.383706362396625e+18	62.469100000000026
1305	CLPX	74265.26615647183	16.180400000000006
1306	CLRN1	372.6945727004047	8.54185
1307	CLRN1-AS1	32.99556004027415	5.0442
1308	CLRN2	55.72296035810431	5.800199999999999
1309	CLRN3	3615.8020924231905	11.8201
1310	CLSPN	2.6005197595193947	1.3788
1311	CLSTN3	34.31815290263831	5.1009
1312	CLTCL1	7.51228	2.90925
1313	CLUHP3	75.32203118200117	6.235000000000001
1314	CLVS1	29.22842124783182	4.869299999999999
1315	CMAHP	222863.37185069214	17.7658
1316	CMC1	85.79965847588655	6.4228999999999985
1317	CMIP	37.62187899992861	5.2335
1318	CMTM2	inf	1031.3193999999999
1319	CMTM3	10.636119600271059	3.4109000000000016
1320	CMTM6	3.3587986024492553e+155	516.647
1321	CNBD2	70.67852366319579	6.1432
1322	CNBP	103606.1415596322	16.66074999999995
1323	CNEP1R1	6.38723e+11	39.21639999999999
1324	CNGA3	16.053322358861244	4.0048
1325	CNIH2	1747.649307779082	10.7712
1326	CNIH3	100.55911166540209	6.651900000000001
1327	CNIH4	3.5661882868573644e+54	181.219
1328	CNN2	2.999956201708045e+27	91.27699999999999
1329	CNN3	8.89688	3.1532999999999998
1330	CNNM3	3.29110575672376e+17	58.19135000000001
1331	CNOT10	1117556015.7166393	30.057699999999997
1332	CNOT11	2342633.768532731	21.159699999999987
1333	CNOT2	4.506567683512344e+31	105.15179999999998
1334	CNOT3	124832272356.9567	36.8612
1335	CNOT4	83.95241955994432	6.391500000000001
1336	CNPY1	8.313753654595773	3.055500000000001
1337	CNPY4	603.7468723475665	9.2378
1338	CNR1	24.2296	4.598700000000001
1339	CNTFR	19.631520342199366	4.2951
1340	CNTFR-AS1	10.06935940904059	3.3319
1341	CNTN2	6.306327089281224	2.6568
1342	CNTN3	2.127412801694416	1.0891
1343	CNTNAP3	3.613257318229518	1.8533
1344	CNTNAP4	2.1582320654723213	1.10985
1345	CNTNAP5	2.4317585663661943	1.282
1346	COA4	2.8554141309544336	1.5137
1347	COA5	3.5521321327285335e+29	98.16459999999998
1348	COBL	39.01345870982803	5.285900000000001
1349	COG1	1963096.9592691376	20.9047
1350	COG3	70693.99244566589	16.109299999999998
1351	COG4	21.297320122158848	4.412599999999998
1352	COIL	12088.101005030223	13.561299999999989
1353	COL10A1	3.8378544537291153	1.9402999999999997
1354	COL12A1	97.16400146503662	6.60235
1355	COL18A1	946055775.2054379	29.817350000000005
1356	COL1A2	13.306	3.734
1357	COL22A1	16.48292070932222	4.0428999999999995
1358	COL23A1	24.1307	4.5927999999999995
1359	COL2A1	3.1555686284793842	1.6579000000000002
1360	COL4A2	15.195792373618996	3.9256
1361	CERT1	222832037754508.62	47.662949999999995
1362	COL5A1	3208.982040350122	11.6479
1363	COL5A2	16.958069049842823	4.0839
1364	COL6A1	138.5151530277551	7.1139
1365	COL6A4P1	280.25571836577495	8.130600000000001
1366	COL8A1	4.17796	2.0628
1367	COL9A1	68.21182702560293	6.09195
1368	COLEC10	2.5512424361434864	1.3512
1369	COLEC12	16.797795445476034	4.0702
1370	COLGALT1	5.0189604726813415e+36	121.917
1371	COLQ	5.0374722979538085	2.332699999999999
1372	COMMD3	3.5129e+12	41.675800000000095
1373	COMMD5	4.853077839613967	2.2789
1374	COMMD8	51196130277420.37	45.5411
1375	COPG2IT1	8.538010873992151	3.0939
1376	COPRS	706011144200.7375	39.3609
1377	COPS6	40538.35706162133	15.307000000000002
1378	COPS7A	262035.00004277096	17.99939999999998
1379	COPZ2	11.016545512606736	3.4616000000000002
1380	COQ3	347993.29898252094	18.408699999999996
1381	COQ4	62.617760202421344	5.968500000000001
1382	COQ5	1.4079547455068135e+32	106.79529999999997
1383	COQ7	58530.5	15.8369
1384	CORO1A	3.9408612911499056e+53	178.04070000000002
1385	CORO1C	2.818055451195162	1.4946999999999946
1386	CORO2A	537.939	9.0713
1387	CORO2B	6.436828362430196	2.6863500000000005
1388	CORT	2.055230207433243	1.0393
1389	COTL1	502.85547277485273	8.974
1390	COX10	10136104.727603642	23.273000000000003
1391	COX19	2.168626968613886e+22	74.19919999999999
1392	COX20	6.962099278933843e+17	59.2723
1393	COX4I1	5.2721396451333234e+36	121.98779999999988
1394	COX6A1	546153569882228.6	48.9563
1395	COX7A2	3.065737814907589e+102	340.453
1396	COX7C	1.1734444861947138e+194	644.685
1397	COX8A	15866.54071483633	13.953700000000026
1398	CPB1	96.20233459619595	6.587999999999999
1399	CPEB2-DT	1453616948.5759652	30.437000000000005
1400	CPM	108.425	6.760549999999999
1401	CPNE1	607.1671805227911	9.245949999999999
1402	CPNE9	262.2320114126378	8.034699999999999
1403	CPPED1	2.622332240771528e+16	54.5417
1404	CPQ	2.4947162335838815e+24	81.0452
1405	CPS1-IT1	2.220215938326661	1.1507000000000003
1406	CPSF1	19.613838516997696	4.2938000000000045
1407	CPSF2	101812.13492338793	16.63555000000001
1408	INTS11	467190	18.8336
1409	CPSF4	1457.2674884715996	10.509050000000002
1410	CPT1A	2.907138892839975	1.5396
1411	CPT1B	3525997.448469668	21.749599999999997
1412	CPT1C	27.142844231317046	4.762500000000001
1413	CPT2	121989.71557702062	16.8964
1414	CPVL	1.6601064144493674e+24	80.45755000000008
1415	CR1	1.9063623800258813e+17	57.4036
1416	CR1L	55.34572577012774	5.7904
1417	CRABP2	10.330226629657743	3.3688
1418	CRADD	962815.6055556221	19.8769
1419	CRCP	10.109922269791788	3.3377
1420	CREB1	25359.698974427323	14.630250000000018
1421	CREB3L2	158323481.33475745	27.23830000000001
1422	CREBBP	4.530705539778357e+45	151.66649999999998
1423	CREBRF	3.8817857605403555e+58	194.62855000000002
1424	CRELD1	132.25697506263725	7.0472
1425	CRELD2	4.564579343926524e+22	75.27289999999999
1426	CRHBP	423.4946694009698	8.7262
1427	CRHR1	13.411976915610909	3.74545
1428	CRIP2	475.4006283810449	8.892999999999999
1429	CRIP3	147.71781319249794	7.2067
1430	CRIPT	109.1221375572911	6.769799999999989
1431	CRISPLD2	1.5396697966738162e+74	246.44529999999997
1432	CRK	13424.679264058543	13.712600000000009
1433	CRLF1	615.4509194349013	9.265500000000001
1434	CRLF3	4.677493763973053e+45	151.713
1435	CRMP1	6.794182635253401	2.7643
1436	CRNKL1	318.90877838578535	8.317
1437	CRNN	179.76894409446356	7.489999999999999
1438	CROCC	513.066	9.003
1439	CROCCP2	5924.180982515235	12.532399999999999
1440	CROCCP3	37.77605128029827	5.2394
1441	CROT	11.593144276098714	3.5351999999999997
1442	PPIAP10	108.0833135902441	6.756
1443	CRTC2	127.81381757515318	6.997900000000001
1444	CRTC3	9.59385082599018e+21	73.02260000000001
1445	CRY1	1582034.9048015825	20.5934
1446	CRY2	2801.337321755944	11.451899999999995
1447	CRYAB	2.0335493465839125	1.024
1448	CRYBB3	25.34272930674102	4.663500000000001
1449	CRYGA	2.518037903834614	1.3323
1450	CRYGB	55.495542838903795	5.7943
1451	CRYGS	22744	14.473199999999999
1452	CRYL1	10.273814320691367	3.360899999999994
1453	CRYM	3.2392279575931937	1.6956499999999997
1454	CRYZ	5932117384.283519	32.465900000000005
1455	CRYZL1	190.14418383514476	7.570950000000003
1456	CS	744105236459126.2	49.40249999999992
1457	CSAD	2.0443576744889237e+25	84.0798
1458	CSDE1	20.148492556331302	4.332599999999999
1459	CSE1L	1.5311506080477215e+19	63.73125000000002
1460	CSF2	16.742000261351606	4.0653999999999995
1461	CSF2RA	4.968220122986139e+136	454.095
1462	CSF2RB	76488071123711.84	46.1203
1463	CSF3R	inf	1994.01
1464	CSGALNACT2	56070221399776.984	45.6723
1465	CSHL1	3.7362733289816323	1.9016000000000002
1466	CSK	1.252746313259036e+18	60.119800000000055
1467	CSMD1	23912.046712421776	14.5455
1468	CSNK1A1	66282088021.64286	35.94789999999999
1469	CSNK1A1P1	219.48826537834773	7.777999999999999
1470	CSNK1D	10205303239.52034	33.24860000000001
1471	CSNK1G1	1555.4324209933216	10.603100000000001
1472	CSNK1G3	48.01955070698126	5.585549999999998
1473	CSPG4	4.70371	2.2337999999999996
1474	CSPP1	101541905.66573207	26.597499999999997
1475	CSRNP3	10.868643607250089	3.4421000000000004
1476	CST4	11.07588442882229	3.4693500000000004
1477	CST7	4.3953531810867207e+136	453.918
1478	CST8	2.906131529849228	1.5391
1479	CSTA	27.39992425769093	4.7761
1480	CSTF2	13.993646039034832	3.8066999999999993
1481	CSTF2T	1251129.7646487174	20.2548
1482	CSTF3	1824158.9309744094	20.7988
1483	CTAGE10P	738.0629193240064	9.5276
1484	CTAGE11P	20.211437091044143	4.3370999999999995
1485	CTAGE15	95.83295834853735	6.582450000000001
1486	CTAGE6	6.14835	2.6202000000000023
1487	CTBP1	34.516158438150995	5.109200000000001
1488	CTBS	2.5843550714783126e+39	130.925
1489	CTCFL	5.204645854633677	2.3798
1490	CTDSP1	582.2722281836757	9.185550000000035
1491	CTDSP2	15719104717.150423	33.87180000000012
1492	CTDSPL2	226389.8889120856	17.788449999999997
1493	CTHRC1	11.0467	3.4655499999999995
1494	CTIF	143.0920787743938	7.1608
1495	CTNNB1	2795.52	11.4489
1496	CTNND1	14.09879540954709	3.8175
1497	CTPS1	184.95109093421112	7.530999999999999
1498	CTRB1	210.5910042058926	7.718299999999999
1499	CTRB2	3.5316686694052764	1.8203500000000004
1500	CTRC	1241.6131267192209	10.278000000000002
1501	CTRL	22.715418812116845	4.505599999999998
1502	CTSC	2.1594306176535963e+32	107.41234999999998
1503	CTSD	1501.9280638124133	10.552600000000012
1504	CTSE	2.016145837967686	1.0116
1505	CTSF	30.897110106340275	4.949400000000001
1506	CTSS	4.889292520714547e+24	82.01589999999999
1507	CTSW	1240594.3251135622	20.242599999999996
1508	CTU1	96.8245	6.5973
1509	CUBN	4.054713557989486	2.0196000000000005
1510	CUEDC1	257773984969567.34	47.873099999999994
1511	CUL2	1.6284275564896568e+47	156.83409999999998
1512	CUL7	1817.7020208581425	10.8279
1513	CUL9	17.153130598984745	4.1004000000000005
1514	CUTC	9.229688208479802e+22	76.28869999999999
1515	CUX1	25.902150929517074	4.695
1516	CUZD1	29.71871846510389	4.8933
1517	CWC22	2.5942185057908165	1.3753000000000002
1518	CWC25	3894026929956.7153	41.8244
1519	CX3CR1	5.730970779065173e+47	158.649
1520	CXADR	2.6845867034033737	1.4246999999999999
1521	CXADRP3	5.203563691472343	2.3795
1522	CXCL1	1080299.5696711226	20.043
1523	CXCL12	2.0626513742202626	1.0445
1524	CXCL16	8.957627534156521e+35	119.43060000000001
1525	CXCL3	11.582702499453031	3.5339
1526	CXCL6	5.570473637527403	2.4778000000000002
1527	CXCL9	7609.574129011914	12.893600000000001
1528	CXCR1	3.0432832421423826e+120	400.237
1529	CXCR2	inf	1090.16
1530	CXCR3	129.54414487848086	7.0173000000000005
1531	CXXC5	4.89757028632852e+19	65.40870000000001
1532	BCLAF3	13.37345198479179	3.7413
1533	CXorf38	526417215887920.3	48.9032
1534	EOLA2	174.19386454350413	7.44455
1535	STEEP1	3.606501440373795	1.8506
1536	CXorf65	118292.57534995535	16.851999999999997
1537	CYB561D1	2.02599281602649e+31	103.99840000000003
1538	CYB5D1	426.44030777274077	8.736199999999997
1539	CYB5D2	165.7769942407514	7.373100000000001
1540	CYB5R2	11180.522570862167	13.4487
1541	CYB5R4	3.3135465899723934e+40	134.606
1542	CYBRD1	7.649387811467794e+18	62.73004999999999
1543	CYC1	369061.06003590394	18.493499999999983
1544	CYFIP1	3.2724020276231793	1.71035
1545	CYFIP2	26586674.53145186	24.664199999999994
1546	CYGB	8.51614	3.0902
1547	CYHR1	4762.1587521366155	12.217400000000001
1548	CYLD	1.9848782016625972e+16	54.13990000000001
1549	CYP11A1	263.98277757985113	8.044300000000002
1550	CYP19A1	6.437943876437117	2.6866
1551	CYP1B1	1.2137777666150386e+39	129.835
1552	CYP27A1	86136162525.23557	36.325900000000004
1553	CYP27B1	10.09521688039176	3.3356000000000003
1554	CYP27C1	52.49470484615305	5.7141
1555	CYP2A13	9.959684211835187	3.3161000000000005
1556	CYP2C9	4.708932361173975	2.2354000000000003
1557	CYP2F1	34.4516	5.1065
1558	CYP2R1	913.3981136247227	9.835100000000004
1559	CYP2U1	418.46118517515043	8.70895
1560	CYP46A1	413.02920873269795	8.6901
1561	CYP4B1	7.536005406641135	2.9138
1562	CYP4F2	2.3308400413898136	1.22085
1563	CYP4F24P	119.92594519967044	6.906
1564	CYP4F3	3.5289478299455586e+20	68.2578
1565	CYP4V2	2221649.8137329044	21.083200000000005
1566	CYP4Z2P	7.319778537912808	2.8718
1567	CYP7B1	86.1811	6.4293000000000005
1568	CYS1	4.128592417660075	2.04565
1569	CYSTM1	4.74937958643291e+52	174.988
1570	CYTH1	5.467336234515976e+20	68.88940000000002
1571	CYTH2	12106.548499853394	13.563500000000005
1572	CYTH4	8.776543629902057e+96	322.03875000000005
1573	D2HGDH	99159660.76209311	26.563249999999996
1574	DAAM1	2953.3773815685863	11.528150000000004
1575	DAAM2	85.33111533383672	6.415
1576	DACT2	2.353650326174552	1.2349000000000006
1577	DAGLB	6.1231e+12	42.47740000000002
1578	DALRD3	21.090187263206538	4.3985
1579	DANCR	382.0453259820573	8.577600000000004
1580	DAPK1	502309040.56937504	28.904000000000003
1581	DAPK2	34.08110010487082	5.0908999999999995
1582	DAPP1	1.244161139514403e+49	163.0896499999999
1583	DARS1	2302.842455522617	11.169200000000046
1584	DAZAP1	313705.21782311884	18.25905000000001
1585	DAZAP2	2.804845873806069e+195	649.2638999999999
1586	DBNDD2	1183.01	10.208250000000007
1587	DBP	420.5985306978949	8.716299999999997
1588	DBT	10438.306144763454	13.349600000000002
1589	DCAF11	22021356.426028036	24.39240000000001
1590	DCAF12L2	5.4158958667606205	2.4372
1591	DCAF16	4.3252993985538515	2.1128
1592	DCAF4	4.300188791648904	2.1043999999999983
1593	DCAF8	8.076808021594491e+29	99.34970000000001
1594	DCAKD	2.153077126554982	1.1064000000000078
1595	DCBLD2	7.331203233142548	2.8740500000000004
1596	DCC	53.50493282044923	5.7416
1597	DCHS1	4627.444590879227	12.176
1598	DCLRE1B	32.03772943149852	5.0017
1599	DCLRE1C	3558.3679903769457	11.796999999999997
1600	DCP1B	7.664544203576906	2.9382
1601	DCP2	3.712653001520795e+16	55.04329999999993
1602	DCPS	8.111675838320211	3.019999999999996
1603	DCST2	30.64967774105582	4.9378
1604	DCTN1	16.191895734224357	4.017199999999999
1605	DCTN2	671393.9447611382	19.35680000000002
1606	DCTN4	3.3410463565424156	1.7402999999999977
1607	DCTN6	7.587896498339732	2.9236999999999966
1608	DCUN1D2	353.60625872482717	8.466
1609	DCUN1D4	346.44919648658015	8.436500000000002
1610	DDA1	6.002604372451786e+36	122.17499999999998
1611	DDAH2	122.27621585695177	6.9339999999999975
1612	DDB1	512295152.6009537	28.9324
1613	DDB2	25.400764252099048	4.6668
1614	DDHD2	531.6194211624177	9.054250000000003
1615	DDI1	4.912645033684528	2.2965
1616	DDIT3	32036555731.82821	34.898999999999994
1617	DDIT4L	4.981568286782338	2.3165999999999998
1618	DDTL	17.546361596363237	4.133100000000001
1619	DDX17	3.265604412423269e+105	350.50980000000004
1620	DDX23	122.22537318155997	6.933400000000006
1621	DDX27	8576157.676748635	23.031900000000007
1622	DDX28	575569823942.9644	39.066199999999995
1623	DDX31	13.206717249069365	3.7232
1624	DDX39B	18.590581599063082	4.2165
1625	DDX3X	2.8445322505958324e+27	91.20025000000004
1626	DDX3Y	2.7862022755790137	1.4783
1627	DDX4	25.965066225494837	4.6985
1628	DDX41	182.60722024056153	7.512600000000006
1629	DDX42	4.25320526173697e+16	55.23939999999999
1630	DDX46	165859.25595902235	17.339600000000004
1631	DDX49	555.5989258858581	9.117899999999999
1632	DDX5	1.275562360045312e+280	930.491
1633	DDX50	4.7939	2.2612000000000023
1634	DDX51	1.0570927221131555e+64	212.68349999999987
1635	DDX55	5.159917895209247e+41	138.566
1636	DDX56	1096835480.9890761	30.030699999999996
1637	DDX59	61756.355704673864	15.914300000000011
1638	DECR1	7.1724225736119595e+37	125.75380000000007
1639	DECR2	650.3623811826388	9.345099999999999
1640	DEDD2	1.3061279383560433e+82	272.78340000000003
1641	DEFA5	6.905280406596678	2.7877
1642	DEFB112	8.617085508451083	3.1071999999999997
1643	DEFB116	432.87299803796725	8.7578
1644	DEFB119	14.435007979839538	3.8514999999999997
1645	DEFB129	71.46673627353857	6.1592
1646	DENND1B	28.27391975586899	4.821400000000001
1647	DENND1C	930748222727.0963	39.759600000000006
1648	DENND3	1.1282443393842279e+47	156.30470000000003
1649	DENND4B	6.473283227020864e+25	85.74270000000001
1650	DENND4C	3.430692928089898	1.7785000000000082
1651	DENND5A	481468347544.8805	38.80864999999994
1652	DENND6B	550.9585595204389	9.105800000000002
1653	DENR	1650664758.426397	30.620400000000018
1654	DEPDC1	7.937309160677446	2.98865
1655	DEPDC5	15.821341206449672	3.9838
1656	DEPTOR	3.9255641466114195	1.9728999999999997
1657	DERA	60353388252219.766	45.77850000000001
1658	DERL2	1981278.1465213718	20.918
1659	DERL3	11.712279643850264	3.5499499999999995
1660	DES	17.466274333439166	4.1265
1661	DESI2	202589.5172508567	17.628200000000007
1662	DET1	1037.1795854250677	10.018450000000001
1663	DFFA	19.575808658109818	4.290999999999997
1664	DFFB	4301176.788527655	22.036300000000004
1665	DGAT1	15864686923.341415	33.885099999999994
1666	DGAT2	975668436038.8864	39.827600000000004
1667	ESS2	10.202494303756787	3.350850000000001
1668	DGCR2	260.8542267444358	8.027100000000004
1669	DGCR8	5187584247975.515	42.2382
1670	DGKE	28.464660744768732	4.8311
1671	DGKG	30.246577483064595	4.918699999999999
1672	DGKK	11.654377159457447	3.5427999999999997
1673	DGKQ	8.40807e+08	29.647199999999998
1674	DGKZ	12.284779007579568	3.6188
1675	DHCR24	262.0139836451718	8.0335
1676	DHFR	408.814	8.6753
1677	DHODH	14.848033855432222	3.8922000000000008
1678	DHRS12	47664109.26026419	25.5064
1679	DHRS13	4.741441456059846e+24	81.9716
1680	DHRS2	6.165850886215688	2.6243
1681	DHRS4	599.3479545230297	9.227250000000026
1682	DHRS4-AS1	17069.69902067285	14.059149999999995
1683	DHRS7	9.423489936358674e+69	232.44929999999988
1684	DHRS7B	6.712731789614833	2.7469000000000037
1685	DHRS7C	49.52551252132283	5.6301000000000005
1686	DHRS9	323.06933285617527	8.3357
1687	DHRSX	84.33151691098494	6.398
1688	DHTKD1	250.47104080968444	7.968499999999995
1689	DHX16	10092.528217667546	13.300999999999988
1690	DHX29	183556632.02200127	27.4517
1691	DHX33	226.2540803025415	7.8218
1692	DHX34	1.0734374317869741e+20	66.54079999999999
1693	DHX35	6.261463935929808	2.6464999999999996
1694	DHX37	17.634759554469227	4.140349999999998
1695	DHX57	25.90663981916029	4.69525
1696	DHX9	24258.454177166128	14.566199999999998
1697	DIAPH1	113.48438564130323	6.826349999999991
1698	UTP25	10.382269951335509	3.3760499999999976
1699	DIMT1	769048849.8840196	29.518500000000017
1700	DIO3	5.30003	2.406
1701	DIO3OS	3.5178647082256487	1.8146999999999998
1702	DIP2C	165.31799941208916	7.3690999999999995
1703	DIRAS2	2.0303803331518027	1.02175
1704	DIRC1	6.827228319517675	2.7713
1705	SLC49A4	7.153723175271063e+18	62.633399999999995
1706	DIS3	191.84535176823502	7.5838
1707	DIS3L	456989.02736780036	18.801800000000014
1708	DISC1	3.9975054483220416	1.9990999999999999
1709	DISP1	23.70796618876143	4.5672999999999995
1710	DKC1	6915236425832219.0	52.61869999999999
1711	DKK3	2.147339048866873	1.10255
1712	DKKL1	56.897761921571046	5.8303
1713	DLEC1	6.1001723324639965	2.60885
1714	DLEU2	145.2707058984358	7.182600000000001
1715	DLEU7	1153.8980113811958	10.1723
1716	DLGAP1-AS1	198461.54990243667	17.5985
1717	DLK1	5.632400802393699	2.49375
1718	DLK2	3.699935190097475	1.8875000000000002
1719	DLST	1574.0874738972516	10.6203
1720	DLX2	28.92810671849416	4.8544
1721	DLX3	68.35144818950047	6.094900000000001
1722	DLX4	2.5972772054597675	1.377
1723	DLX5	9.61909	3.2659000000000002
1724	DMBX1	2.6357252672501525	1.3982
1725	DMGDH	5.678657892333399	2.50555
1726	DMRT1	49.1255	5.6184
1727	DMRT2	28.15852774066318	4.8155
1728	DMRTA1	2.0289031507434814	1.0207
1729	DMRTC1B	6.214334931899804	2.6356
1730	DMWD	2285692.663955189	21.1242
1731	DMXL2	2.5535e+08	27.927899999999994
1732	DNAAF2	56.02116187481159	5.8079
1733	DNAAF3	4.508976528379086	2.1728
1734	DNAH1	58564201186.73092	35.7693
1735	DNAH17	2.3853484012451616	1.2542000000000002
1736	DNAH3	33.970251636815306	5.0862
1737	DNAH5	17.7851	4.1526
1738	DNAH6	32.86659283736476	5.038550000000001
1739	DNAI1	39.45947892974174	5.3023
1740	DNAJB12	38.68493648383022	5.273700000000002
1741	DNAJB13	11.112411313083635	3.4741000000000004
1742	DNAJB14	86.14528916180024	6.428699999999999
1743	DNAJB4	13.325797772937314	3.7361500000000003
1744	DNAJB5	14.07438521475897	3.815
1745	DNAJC16	3.111909274089871	1.6378000000000004
1746	DNAJC2	20.983740990006595	4.3911999999999995
1747	DNAJC21	4.676081256915099	2.2253
1748	DNAJC25	46.32759870207617	5.533800000000001
1749	DNAJC25-GNG10	22464.354702209283	14.4553
1750	DNAJC27	10503.627222233144	13.358599999999996
1751	DNAJC3	854219405018832.1	49.601600000000005
1752	DNAJC30	4800042388.1222515	32.1604
1753	DNAJC4	3.08559e+09	31.522900000000007
1754	DNAJC5	156684.18039309076	17.2575
1755	DNAJC8	7.482626551581821e+34	115.84910000000002
1756	DNAL4	3378724167993314.5	51.58539999999999
1757	DNALI1	13.797165461904061	3.7862999999999998
1758	DNASE1	49.330226281950324	5.6244
1759	DNASE1L1	615.5575781933061	9.26575
1760	DNASE2	402826.7600060082	18.619799999999998
1761	DND1	54.12788079836604	5.7583
1762	DNHD1	88.13236410085386	6.4616
1763	DNLZ	1.381969449073328e+24	80.19300000000001
1764	DNM1P35	2.3577324272431506	1.2374
1765	DNM1P46	5.991013149351427	2.5827999999999998
1766	DNMBP	6.697858974627866	2.7437
1767	DNMT3A	1924.6761499585489	10.9104
1768	DNMT3L	5.102131207243904	2.3511
1769	DNTT	5.251574394347857	2.39275
1770	DNTTIP1	4559360.328706874	22.120400000000018
1771	DOCK11	6.4171021194679475e+106	354.8063000000001
1772	DOCK2	2.3186916408032474e+53	177.27549999999997
1773	DOCK5	130773954.93231618	26.9625
1774	DOCK9-DT	2.518212446971107	1.3324
1775	DOP1A	2.3848524335580428	1.253899999999998
1776	DOP1B	189922.3281740703	17.535049999999984
1777	DPEP2	8.700941147108932e+90	302.09469999999993
1778	DPEP3	201613319947.9721	37.552800000000005
1779	DPF1	35.95698124755045	5.168200000000001
1780	DPF2	1.16277304500678e+26	86.58769999999998
1781	DPF3	5.437712967626957	2.4430000000000005
1782	DPH2	2.5006445455241604	1.3223000000000003
1783	DPH5	157546230.9916249	27.2312
1784	DPM1	7.026838410703417e+24	82.5392
1785	DPP10	2.825487878578212	1.4985
1786	DPP3	518.0329303747936	9.0169
1787	DPP8	67011980749.19815	35.9637
1788	DPP9	34464314.872468956	25.038600000000002
1789	DPRXP4	8783.011637556894	13.1005
1790	DPY30	5.10211102087991e+18	62.14579999999998
1791	DPYD	197092822.76964983	27.554300000000012
1792	DPYSL4	516.0617882059317	9.0114
1793	DQX1	144.85844665751105	7.1785000000000005
1794	DR1	9.532205190576096e+21	73.01330000000002
1795	DRAM1	3482.481564029168	11.765900000000002
1796	DRAXIN	3.710593601059417	1.8916499999999998
1797	DRD3	70.76185680435101	6.1449
1798	DRD4	227.46487939637524	7.8294999999999995
1799	DSC2	4.182309997318631	2.0642999999999994
1800	DSEL	2.5475315259627545	1.3490999999999997
1801	DST	2.8482978133118046	1.5101
1802	DSTYK	7159860.260960849	22.771500000000003
1803	DTHD1	1272.808799960356	10.3138
1804	DTNB	34.947079726888795	5.1270999999999995
1805	DTWD1	772.4512092773417	9.5933
1806	DTWD2	6.730642963292696e+123	411.348
1807	DTX2	8.606937544061067	3.105500000000001
1808	DTX4	38.59119999159002	5.2702
1809	DUS4L	14.972051388483125	3.9041999999999994
1810	DUSP10	17.22581097329066	4.1065000000000005
1811	DUSP16	1740.0342640714146	10.7649
1812	DUSP18	8.892185854366477e+20	69.5911
1813	DUSP2	1238446.4005392028	20.240099999999998
1814	DUSP21	7.196522816451219	2.8473
1815	DUSP3	9.762930810843306e+60	202.60299999999995
1816	DUSP4	2.715353446517344	1.4411399999999999
1817	DUSP8	18.877554798176252	4.238600000000002
1818	DUX1	2.999662108279773	1.5848
1819	DUXA	12.030294042908617	3.5885999999999996
1820	DVL1	3.670050716916703	1.8758
1821	DVL2	42.37378215762515	5.405099999999997
1822	DVL3	384360.35210273264	18.552100000000003
1823	DYDC1	2.339580711422546	1.2262499999999998
1824	DYDC2	2.4077740278685695	1.2677000000000014
1825	DYNC1I1	2.797038282837574	1.4839000000000002
1826	DYNC1I2	238478.5528077377	17.863499999999988
1827	DYNC1LI2	6.370004060116066e+18	62.46600000000001
1828	DYNC2H1	4.382031940112592	2.131599999999999
1829	DYNLRB2	2.787554477374938	1.4789999999999996
1830	DYNLT1	5.312259867102848e+24	82.13560000000007
1831	DYRK1A	230.1291614511145	7.846299999999999
1832	DYRK1B	2.3506341221985636	1.2330500000000004
1833	DYRK2	2.1449921782382717e+17	57.57374999999999
1834	DYSF	6.669024548096935e+129	431.266
1835	DYTN	13.847945050375095	3.7916
1836	DZANK1	69.85057080559143	6.126200000000001
1837	DZIP1	2.978322539421235	1.5745
1838	DZIP1L	10.480241088183854	3.3895999999999997
1839	DZIP3	3.4283157769123997	1.7774999999999999
1840	E2F3	7010311624064769.0	52.63840000000002
1841	E2F5	1464.6091512823025	10.516300000000001
1842	E4F1	3683933824.1760073	31.77860000000004
1843	EBF3	9.250299006298583	3.2095
1844	EBF4	7.214002884583002	2.8507999999999996
1845	EBI3	10.589040765271998	3.4045000000000005
1846	EBLN2	1.6875447066174746e+24	80.4812
1847	EBNA1BP2	838130701.3362154	29.642599999999987
1848	EBP	17438.641069315803	14.089999999999996
1849	ECE1	974.4200441166827	9.928399999999998
1850	ECHDC2	4.773376082903406e+21	72.01550000000003
1851	ECHDC3	23.782030632866476	4.5718
1852	ECM1	43.23866274527912	5.4342500000000005
1853	RNASE2CP	14.415010673953152	3.8495
1854	ECSCR	11.903385081480605	3.5732999999999997
1855	ECT2	138.6592450041641	7.115400000000001
1856	ECT2L	10.777121575891933	3.4299
1857	EDAR	19848133.386365857	24.2425
1858	EDC3	454.5830243878094	8.828400000000002
1859	EDEM1	10220.654750518439	13.319200000000023
1860	EDIL3	21.078495622046194	4.3977
1861	EDN1	10.55899045415791	3.400400000000001
1862	EDN2	4.569384987394182	2.192
1863	EED	34516.53442616813	15.075000000000003
1864	EEF1A1	inf	1105.8472000000002
1865	EEF1A2	393.05843499624706	8.6186
1866	EEF1B2	4.0049937743307735	2.001800000000003
1867	EEF1D	489.7494289229026	8.935899999999947
1868	EEF2K	918614.4805168394	19.809099999999997
1869	EFCAB14	1.1279263510150844e+33	109.797
1870	EFCAB6	3.4457069293279132	1.7848000000000002
1871	EFCAB6-AS1	320.749	8.325299999999999
1872	EFCAB7	1961.171518870679	10.9375
1873	EFEMP2	2.006665294857654	1.0047999999999995
1874	EFHC1	4.705017209837853	2.2342000000000004
1875	EFHC2	18210.7	14.1525
1876	EFHD2	2.4974425980258775e+258	858.3779000000002
1877	EFNA1	13190.850801006864	13.687249999999999
1878	EFNA3	45.31447295408884	5.5019
1879	EFNA4	102.5156245900463	6.6797
1880	EFR3B	2.2676531672477083	1.1811999999999996
1881	EFS	2.8780666454859993	1.5251000000000001
1882	EGF	46.86373385515763	5.5504000000000016
1883	EGFEM1P	42.67443064272927	5.4153
1884	EGFL7	3.6116297474747268	1.8526500000000001
1885	EGFLAM	10.063777318400247	3.3311
1886	EGLN1	256330770201399.47	47.865
1887	EGLN2	7.212479212209068e+50	168.9468999999999
1888	EGR2	3943.0601415747083	11.9451
1889	EGR3	3.005281224519438	1.5875000000000001
1890	EHBP1L1	1.314503189538994e+67	222.96369999999996
1891	EHD1	7.4725789091811e+103	345.06
1892	EHF	29.689893229178125	4.891900000000001
1893	EHMT2	8.22035	3.039200000000001
1894	EI24	93780.47721622155	16.517
1895	EID2	109632477.16852385	26.708099999999998
1896	EID2B	2.4703652909943856e+291	967.9858000000002
1897	EID3	197199.9964252319	17.589299999999998
1898	EIF1AX	125.9231739529905	6.976399999999998
1899	EIF2AK4	2822.386793434244	11.462699999999984
1900	EIF2B2	4.762562753414072e+20	68.6903
1901	EIF2B3	34204.535077879416	15.061899999999998
1902	EIF2B4	2.6752360565235577e+19	64.53630000000001
1903	EIF2B5	787405435526160.0	49.4841
1904	EIF2S3	1.052243154699267e+83	275.793
1905	EIF3CL	2185.276321055997	11.093600000000002
1906	EIF3J	21.77951617064749	4.444900000000004
1907	EIF3J-DT	138.52475449929148	7.114
1908	EIF4A2	4.0000396669535776e+60	201.3157000000001
1909	EIF4E2	1.1064714277679581e+19	63.26259999999999
1910	EIF4E3	2569.4609299327085	11.327249999999992
1911	EIF4EBP1	2.522055458463108	1.3346
1912	EIF4ENIF1	224.45773447812078	7.810299999999998
1913	EIF4G2	1.9966071278891988e+16	54.14840000000004
1914	EIF4H	2010394426494768.8	50.836400000000026
1915	EIF5	48409.41366747331	15.562999999999999
1916	EIF5A2	28.840014803546577	4.8500000000000005
1917	ELAC1	4512.152146968833	12.139600000000002
1918	ELAC2	495.24548076233503	8.952000000000005
1919	ELF2	4.766730298296185	2.253
1920	ELK3	2.2019779160791733	1.1387999999999998
1921	ELL	804396425962681.8	49.51489999999999
1922	ELL2	136.37165504450834	7.091399999999993
1923	ELMO1	9.215101138794866	3.2040000000000006
1924	ELMO2	33380.084815493385	15.026699999999998
1925	ELMO3	4344.576988644219	12.085
1926	ELMOD1	18039.853472542298	14.1389
1927	ELMOD3	81.66805704419096	6.3516999999999975
1928	MIDEAS	813.8392215431999	9.668599999999998
1929	ELOVL2	6.348430660267138	2.6664
1930	ELOVL4	21.24129766088364	4.408799999999999
1931	ELOVL5	2.30941757876279e+31	104.187
1932	ELOVL6	714.5791453753969	9.48095
1933	ELP3	48.27820057983386	5.593299999999999
1934	ELP4	7.976191236016213	2.9956999999999994
1935	EMB	79.85440013182767	6.3193
1936	EMBP1	546.2433496073348	9.0934
1937	EMC2	2887.889848779548	11.4958
1938	EMC4	45302.40433429283	15.467300000000023
1939	EMC7	5.0642364774905475e+34	115.28590000000003
1940	EMC9	22.25719683614581	4.476200000000002
1941	EME1	3.810023774115931	1.9298000000000002
1942	EMG1	6761.3705527869415	12.723099999999988
1943	EML2	60687	15.889100000000001
1944	EML4	41526571528475.914	45.23910000000001
1945	EMP2	11.501100427499797	3.5237
1946	EMP3	7.923624371126726e+37	125.89750000000004
1947	EMX2	66.02772347528693	6.044999999999999
1948	EMX2OS	944.6591089467679	9.883650000000001
1949	ENC1	6.1911181859044895	2.6301999999999985
1950	ENDOV	9.402862361524027	3.2331
1951	ENG	73141.36851021546	16.1584
1952	ENHO	158299.81018518636	17.2723
1953	ENKD1	10003.38049866467	13.288200000000003
1954	ENO3	514816.93981703935	18.9737
1955	ENOSF1	19088702607.49507	34.152
1956	ENOX1	19.649218107521254	4.2964
1957	ENPP1	57.88629840971982	5.85515
1958	ENPP4	1770714.2690484195	20.7559
1959	ENPP6	3.4524008928100636	1.7875999999999999
1960	ENSA	135868090683965.56	46.94920000000002
1961	ENTHD1	11.799877685942434	3.5606999999999998
1962	ENTPD1	12405701.661489516	23.56450000000001
1963	ENTPD4	7198675.222121239	22.779300000000006
1964	ENTPD6	15.43838568549027	3.948450000000001
1965	EOMES	1.3672130780394116e+20	66.88980000000001
1966	EP300	1615574349.9150982	30.589399999999983
1967	EPB41L2	8.262051196478568	3.0465
1968	EPB41L5	450416.4523183044	18.7809
1969	EPC1	145.79525936881637	7.187799999999999
1970	EPC2	4.288282649746186	2.1004000000000005
1971	EPCAM	25.94707484910382	4.6975
1972	EPDR1	285.76788832687174	8.1587
1973	EPG5	2403324.4575126646	21.1966
1974	EPHA6	3.2193066388165072	1.68675
1975	EPHA7	7.266698252095775	2.8613000000000004
1976	EPHB1	23.609572275449842	4.5613
1977	EPHB3	2.325917620096669	1.2177999999999998
1978	EPHB6	217491.5764153743	17.730600000000003
1979	EPM2AIP1	32697.665148169865	14.996900000000004
1980	EPN2	4.099363719543351	2.0354
1981	EPS15	93.41614463608276	6.5456
1982	EPS8	301.78975068712305	8.2374
1983	EPS8L2	776.3158860196054	9.6005
1984	EPS8L3	5.296906343306924	2.40515
1985	EQTN	4.78759	2.2593
1986	ERAP1	3.251037055410363	1.7009000000000007
1987	ERAP2	190759733399677.8	47.438750000000255
1988	ERBB2	10.545093631603267	3.3985
1989	ERC1	37.92559738111497	5.2451
1990	ERCC4	238.9475226625659	7.900549999999999
1991	ERCC6L2	4.060760666303608	2.021750000000001
1992	ERG	8.198159166300908	3.0353000000000003
1993	ERGIC1	1.4442866986786556e+30	100.188
1994	ERH	3.2919118923428285e+24	81.4452
1995	ERLIN1	8021.1868242865385	12.9696
1996	ERLIN2	3.534729953139971	1.8216
1997	ERMP1	1317.7856441303775	10.363900000000001
1998	ERP27	6.597641931496545e+16	55.8728
[truncated: 6,276 more rows]

## Sheet: Fluzone-All-30.0-0.0
gene_name	average_gene_expression	average_log_gene_expression

## Sheet: Flumist-All-28.0-0.0
	gene_name	average_gene_expression	average_log_gene_expression
0	CXCR4	2.6023582377853973	1.3798195755460387
1	DDIT4	4.347666003677878	2.1202411139287802
2	FOSB	2.4702905082282935	1.3046807139294696
3	NFKBIA	2.032222189352454	1.0230581451970995
4	CXCL8	2.613609157863457	1.386043414977781

[truncated: 28 more sheets: Flumist-All-14.0-0.0, Flumist-All-7.0-0.0, Flumist-Female-28.0-0.0, Flumist-Female-14.0-0.0, Flumist-Female-7.0-0.0, Flumist-Male-7.0-0.0, Flumist-Male-14.0-0.0, Flumist-Male-28.0-0.0, All Vaccines-Male-28.0-0.0, All Vaccines-Male-14.0-0.0, All Vaccines-Male-7.0-0.0, All Vaccines-Female-28.0-0.0, All Vaccines-Female-14.0-0.0, All Vaccines-Female-7.0-0.0, All Vaccines-All-28.0-0.0, All Vaccines-All-14.0-0.0, All Vaccines-All-7.0-0.0, Fluvirin-All-7.0-0.0, Fluvirin-Female-7.0-0.0, Fluvirin-Male-7.0-0.0 …]
